# Supplementary material for: Evaluation of inflammatory and cardiovascular-related indices as potential markers for postmenopausal osteoporosis—a retrospective study
Source: PeerJ. 2026 Jun 24;14:e21311. doi: 10.7717/peerj.21311 (PMC13310043; doi:10.7717/peerj.21311)
Supplement: Supplemental Information 1 [file peerj-14-21311-s001.xlsx]

## Sheet: Sayfa1
NUMBER	AGE	WEIGHT	HEIGHT	BMI	BMI CLASS	MENAPOOSIS DURATİON	VERTEBRA SCORE	FEMUR SCORE	VERTEBRA RESULT	FEMUR RESULT	TOTAL RESULT	NEUTROPHIL	LENFOLYTES	MONOCYTES	GRANULOSIDE	TROMBOCYTES	TRIGLYCERID	HDL	HDL m/mol	LDL	GLUKOZE	NLR	PLR	MLR	NMR	AIP	TyG IX	L/HDL	L/HDL NUMBER	M/HDL	M/HDL NUMBER	G/HDL	G/HDL NUMBER
1	61	78	1.6	30.4687	1st DEGREE OBESITY	38	-3.2	-2.1	POROZ	OSTEOPENİ	OSTEOPOROZ	3.66	2.89	0.46	4.20336	293	91.6	75.3	1.94726	139.38	84.6	1.26644	101.384	0.15917	7.95652	1.21647	8.26222	0.0383798	38.3798	0.0061089	6.1089	0.0558215	55.8215
2	57	70	1.57	28.3987	OVER WEIGHT	6	-0.8	-1.1	NORMAL	OSTEOPENİ	OSTEOPENİ	4.04	2.44	0.42	4.15	197	182	55	1.4223	140	82	1.65574	80.7377	0.172131	9.61905	3.30909	8.91758	0.0443636	44.3636	0.00763636	7.63636	0.0754545	75.4545
3	63	71	1.65	26.079	OVER WEIGHT	12	0.4	-1.5	NORMAL	OSTEOPENİ	OSTEOPENİ	9.46	2.98	1.08	9.66592	375	87	46	1.18956	91	150	3.1745	125.839	0.362416	8.75926	1.8913	8.7834	0.0647826	64.7826	0.0234783	23.4783	0.210129	210.129
4	64	86	1.61	33.1777	1st DEGREE OBESITY	18		-2.4		OSTEOPENİ	OSTEOPENİ	3.67	2.15	0.29	3.9552	371	96	73.8	1.90847	112	87	1.70698	172.558	0.134884	12.6552	1.30081	8.33711	0.0291328	29.1328	0.00392954	3.92954	0.0535935	53.5935
5	54	79	1.65	29.0174	OVER WEIGHT	7	-1.2	-1.7	OSTEOPENİ	OSTEOPENİ	OSTEOPENİ	7.19	2.02	1.09	7.4307	385	196.3	56.4	1.4585	109.44	89.5	3.55941	190.594	0.539604	6.59633	3.4805	9.08074	0.0358156	35.8156	0.0193262	19.3262	0.13175	131.75
6	41	78	1.58	31.245	1st DEGREE OBESITY	4	0.4	-0.6	NORMAL	NORMAL	NORMAL	3.03	1.66	0.37	3.2	312	134	66	1.70676	164	88	1.8253	187.952	0.222892	8.18919	2.0303	8.68203	0.0251515	25.1515	0.00560606	5.60606	0.0484848	48.4848
7	64	70	1.65	25.7117	OVER WEIGHT	13	-2.6	-2.9	POROZ	POROZ	OSTEOPOROZ	4.23	2.26	0.59	4.36205	184	120	65	1.6809	145	97	1.87168	81.4159	0.261062	7.16949	1.84615	8.66906	0.0347692	34.7692	0.00907692	9.07692	0.0671085	67.1085
8	61	83	1.73	27.7323	OVER WEIGHT	16	-1.2	-2.6	OSTEOPENİ	POROZ	OSTEOPOROZ	4.81	3.15	0.66	4.98393	325	190.6	52.7	1.36282	104.48	151.6	1.52698	103.175	0.209524	7.28788	3.6167	9.57828	0.0597723	59.7723	0.0125237	12.5237	0.0945717	94.5717
9	44	55	1.68	19.487	NORMAL	1	-0.1	-1.6	NORMAL	OSTEOPENİ	OSTEOPENİ	4.4	3.39	0.68	4.7	316	121	63	1.62918	174	96	1.29794	93.2153	0.20059	6.47059	1.92063	8.66699	0.0538095	53.8095	0.0107937	10.7937	0.0746032	74.6032
10	50	60	1.64	22.3081	NORMAL	2	-1	-1.5	NORMAL	OSTEOPENİ	OSTEOPENİ	2.53	1.1	0.61	2.87166	210	141.9	66.9	1.73003	124.92	154.2	2.3	190.909	0.554545	4.14754	2.12108	9.30023	0.0164425	16.4425	0.00911809	9.11809	0.0429247	42.9247
11	46	80	1.76	25.8264	OVER WEIGHT	1	1.7	0.2	NORMAL	NORMAL	NORMAL	3.97	1.94	0.53	4.5	182	178	33	0.85338	79	104	2.04639	93.8144	0.273196	7.49057	5.39394	9.13303	0.0587879	58.7879	0.0160606	16.0606	0.136364	136.364
12	51	65	1.6	25.3906	OVER WEIGHT	1	0.3	-0.9	NORMAL	NORMAL	NORMAL	4.21	2.72	0.38	4.4	252	106	83	2.14638	121	85	1.54779	92.6471	0.139706	11.0789	1.27711	8.41294	0.0327711	32.7711	0.00457831	4.57831	0.053012	53.012
13	37	49	1.67	17.5697	WEAK	29	-2	-2.1	OSTEOPENİ	OSTEOPENİ	OSTEOPENİ	6.45	1.69	0.48	6.65028	288	165	55	1.4223	219	105	3.81657	170.414	0.284024	13.4375	3	9.06676	0.0307273	30.7273	0.00872727	8.72727	0.120914	120.914
14	55	71	1.56	29.1749	OVER WEIGHT	2	-1.7	-2.4	OSTEOPENİ	OSTEOPENİ	OSTEOPENİ	3.37	2.14	0.51	3.47004	204	120.7	85.7	2.2162	148.46	102.8	1.57477	95.3271	0.238318	6.60784	1.4084	8.73295	0.0249708	24.9708	0.00595099	5.95099	0.0404905	40.4905
15	76	70	1.59	27.6888	OVER WEIGHT	30	-1.2	-2.4	OSTEOPENİ	OSTEOPENİ	OSTEOPENİ	3.48	2.04	0.54	3.79015	225	119.9	74.5	1.92657	108.62	103.9	1.70588	110.294	0.264706	6.44444	1.6094	8.73694	0.0273826	27.3826	0.00724832	7.24832	0.0508745	50.8745
16	50	68	1.64	25.2826	OVER WEIGHT	4	-3.7	-2.4	POROZ	OSTEOPENİ	OSTEOPOROZ	4.79	2.59	0.43	4.9228	232	184	68	1.75848	112	111	1.84942	89.5753	0.166023	11.1395	2.70588	9.23132	0.0380882	38.0882	0.00632353	6.32353	0.0723941	72.3941
17	55	68	1.6	26.5625	OVER WEIGHT	5	-0.6	-1.9	NORMAL	OSTEOPENİ	OSTEOPENİ	4.98	1.7	0.36	5.0908	327	108	94	2.43084	109	99	2.92941	192.353	0.211765	13.8333	1.14894	8.5841	0.0180851	18.0851	0.00382979	3.82979	0.0541574	54.1574
18	46	60	1.65	22.0386	NORMAL	4	-0.1	-3.2	NORMAL	POROZ	OSTEOPOROZ	2.87	1.99	0.59	3.58938	382	59	85	2.1981	131	92	1.44221	191.96	0.296482	4.86441	0.694118	7.90618	0.0234118	23.4118	0.00694118	6.94118	0.042228	42.228
19	53	70	1.57	28.3987	OVER WEIGHT	5	-1	-1.5	NORMAL	OSTEOPENİ	OSTEOPENİ	3.15	1.65	0.22	1.88784	186	144.1	43.8	1.13267	163.78	103.5	1.90909	112.727	0.133333	14.3182	3.28995	8.91693	0.0376712	37.6712	0.00502283	5.02283	0.0431014	43.1014
20	54	65	1.52	28.1337	OVER WEIGHT	8	-2.9	-2.6	POROZ	POROZ	OSTEOPOROZ	3.71	1.76	0.4	3.8464	116	85.7	53.2	1.37575	157	102	2.10795	65.9091	0.227273	9.275	1.6109	8.38268	0.0330827	33.0827	0.0075188	7.5188	0.0723008	72.3008
21	57	60	1.56	24.6548	NORMAL	15	-1.8	-3.1	OSTEOPENİ	POROZ	OSTEOPOROZ	3.59	2.85	0.58	3.7905	216	41.7	129.1	3.33853	118.96	91.5	1.25965	75.7895	0.203509	6.18966	0.323005	7.55369	0.0220759	22.0759	0.00449264	4.49264	0.029361	29.361
22	75	65	1.55	27.0552	OVER WEIGHT	25	-2.1	-1.4	OSTEOPENİ	OSTEOPENİ	OSTEOPENİ	5.61	1.3	0.4	5.72082	354			0		83.3	4.31538	272.308	0.307692	14.025
23	46	59	1.64	21.9363	NORMAL	11	-0.6	-0.2	NORMAL	NORMAL	NORMAL	3.75	2.76	0.66	3.9	361	375	54	1.39644	129	101	1.3587	130.797	0.23913	5.68182	6.94444	9.8489	0.0511111	51.1111	0.0122222	12.2222	0.0722222	72.2222
24	80	60	1.58	24.0346	NORMAL	26	0.3	-1	NORMAL	NORMAL	NORMAL	4.42	3.43	0.68	4.8	325	123	34	0.87924	103	119	1.28863	94.7522	0.198251	6.5	3.61765	8.89816	0.100882	100.882	0.02	20	0.141176	141.176
25	56	55	1.55	22.8928	NORMAL	3	-1.4	-1.5	OSTEOPENİ	OSTEOPENİ	OSTEOPENİ	2.74	4.09	0.82	2.85936	186			0			0.669927	45.4768	0.200489	3.34146
26	47	58	1.62	22.1003	NORMAL	4	-1.7	-0.4	OSTEOPENİ	NORMAL	OSTEOPENİ	3.79	1.61	0.29	4.1	143	151	57	1.47402	59	89	2.35404	88.8199	0.180124	13.069	2.64912	8.81277	0.0282456	28.2456	0.00508772	5.08772	0.0719298	71.9298
27	49	62	1.58	24.8358	NORMAL	1	-1.5	-0.6	OSTEOPENİ	NORMAL	OSTEOPENİ	3.5	3.05	0.48	3.9	363	277	36	0.93096	92	71	1.14754	119.016	0.157377	7.29167	7.69444	9.19355	0.0847222	84.7222	0.0133333	13.3333	0.108333	108.333
28	70	55	1.54	23.1911	NORMAL	16	1.3	-1.5	NORMAL	OSTEOPENİ	OSTEOPENİ	3.35	2.02	0.37	3.84391	288	101	56	1.44816	157	94	1.65842	142.574	0.183168	9.05405	1.80357	8.46527	0.0360714	36.0714	0.00660714	6.60714	0.0686413	68.6412
29	52	56	1.62	21.3382	NORMAL	4	0.8	0.1	NORMAL	NORMAL	NORMAL	5.38	1.79	0.65	5.9	248	65	63	1.62918	113	105	3.00559	138.547	0.363128	8.27692	1.03175	8.1352	0.0284127	28.4127	0.0103175	10.3175	0.0936508	93.6508
30	51	72	1.63	27.0993	OVER WEIGHT	1	1.2	0.3	NORMAL	NORMAL	NORMAL	3.06	1.96	0.63	3.7	191	123	67	1.73262	107	93	1.56122	97.449	0.321429	4.85714	1.83582	8.65164	0.0292537	29.2537	0.00940299	9.40299	0.0552239	55.2239
31	74	55	1.5	24.4444	NORMAL	27		-2.9		POROZ	OSTEOPOROZ	5.51	3.26	0.59	5.67988	333	124	55	1.4223	80	156	1.69018	102.147	0.180982	9.33898	2.25455	9.17699	0.0592727	59.2727	0.0107273	10.7273	0.103271	103.271
32	73	59	1.65	21.6713	NORMAL	23	3	-1.6	NORMAL	OSTEOPENİ	OSTEOPENİ	2.69	1.58	0.39	2.74651	216	55.2	67.3	1.74038	110.26	89.1	1.70253	136.709	0.246835	6.89744	0.820208	7.80758	0.023477	23.477	0.00579495	5.79495	0.04081	40.81
33	61	54	1.55	22.4766	NORMAL	8	-2.6	-2.1	POROZ	OSTEOPENİ	OSTEOPOROZ	3.47	4.26	0.43	3.73273	402	130.4	58.8	1.52057	94.12	91.8	0.814554	94.3662	0.100939	8.06977	2.21769	8.69707	0.072449	72.449	0.00731293	7.31293	0.0634818	63.4818
34	60	68	1.49	30.6293	1st DEGREE OBESITY	10	-0.7	-2	NORMAL	OSTEOPENİ	OSTEOPENİ	8.03	3.12	0.89	8.1862	276			0			2.57372	88.4615	0.285256	9.02247
35	48	79	1.65	29.0174	OVER WEIGHT	11	-1	-2.4	NORMAL	OSTEOPENİ	OSTEOPENİ	4.19	2.84	0.64	4.68958	402	107.3	44.1	1.14043	160.84	138.3	1.47535	141.549	0.225352	6.54688	2.43311	8.91191	0.0643991	64.3991	0.0145125	14.5125	0.10634	106.34
36	56	64	1.61	24.6904	NORMAL	5	-2.6	-1.4	POROZ	OSTEOPENİ	OSTEOPOROZ	5.96	4.24	0.61	6.48076	374	146.2	51.5	1.33179	137.66	91	1.40566	88.2075	0.143868	9.77049	2.83883	8.80269	0.0823301	82.3301	0.0118447	11.8447	0.12584	125.84
37	61	62	1.58	24.8358	NORMAL	15	-1.4	-1.2	OSTEOPENİ	OSTEOPENİ	OSTEOPENİ	6.29	2.04	0.46	6.49	351	77	70	1.8102	94	84	3.08333	172.059	0.22549	13.6739	1.1	8.08148	0.0291429	29.1429	0.00657143	6.57143	0.0927143	92.7143
38	54	75	1.65	27.5482	OVER WEIGHT	5	1.7	-1	NORMAL	NORMAL	NORMAL	2.95	1.79	0.33	3.1	227	84	54	1.39644	148	101	1.64804	126.816	0.184358	8.93939	1.55556	8.35279	0.0331481	33.1481	0.00611111	6.11111	0.0574074	57.4074
39	56	90	1.75	29.3878	OVER WEIGHT	10	0.2	0.3	NORMAL	NORMAL	NORMAL	6.29	2.17	0.73	6.9	332	107	63	1.62918	95	101	2.89862	152.995	0.336406	8.61644	1.69841	8.5948	0.0344444	34.4444	0.0115873	11.5873	0.109524	109.524
40	57	73	1.67	26.1752	OVER WEIGHT	6	-1.7	-1.1	OSTEOPENİ	OSTEOPENİ	OSTEOPENİ	5.14	2.4	0.59	5.3	231	97	64	1.65504	115	90	2.14167	96.25	0.245833	8.71186	1.51562	8.38137	0.0375	37.5	0.00921875	9.21875	0.0828125	82.8125
41	63	72	1.59	28.4799	OVER WEIGHT	22	0.5	-0.6	NORMAL	NORMAL	NORMAL	5.1	2.9	0.69	5.3	210	226	43	1.11198	203	96	1.75862	72.4138	0.237931	7.3913	5.25581	9.29174	0.0674419	67.4419	0.0160465	16.0465	0.123256	123.256
42	71	83	1.62	31.6263	1st DEGREE OBESITY	22	1.9	-2	NORMAL	OSTEOPENİ	OSTEOPENİ	3.45	2.22	0.72	3.49692	272	214.9	32.3	0.835278	105.22	202.2	1.55405	122.523	0.324324	4.79167	6.65325	9.98628	0.0687307	68.7307	0.022291	22.291	0.108264	108.264
43	54	52	1.62	19.8141	NORMAL	5	0.4	-0.6	NORMAL	NORMAL	NORMAL	4.34	2.39	0.41	4.47	258	112	50	1.293	142	100	1.8159	107.95	0.171548	10.5854	2.24	8.63052	0.0478	47.8	0.0082	8.2	0.0894	89.4
44	52	68	1.58	27.2392	OVER WEIGHT	4	-0.4	-0.6	NORMAL	NORMAL	NORMAL	2.77	1.69	0.49	3.1	296	102	67	1.73262	174	99	1.63905	175.148	0.289941	5.65306	1.52239	8.52695	0.0252239	25.2239	0.00731343	7.31343	0.0462687	46.2687
45	75	53	1.65	19.4674	NORMAL	19	-1.5	-2.5	OSTEOPENİ	POROZ	OSTEOPOROZ	2.64	2.36	0.39	2.7	278			0			1.11864	117.797	0.165254	6.76923
46	54	69	1.64	25.6544	OVER WEIGHT	5	-2.4	-1.9	OSTEOPENİ	OSTEOPENİ	OSTEOPENİ	3.95	3.67	0.8	4.1866	238	99.9	56.3	1.45592	132.72	84.5	1.07629	64.8501	0.217984	4.9375	1.77442	8.34777	0.0651865	65.1865	0.0142096	14.2096	0.0743623	74.3623
47	79	75	1.62	28.578	OVER WEIGHT	25	3	-2.6	NORMAL	POROZ	OSTEOPOROZ	2.08	2.12	0.38	2.18088	197	89	73	1.88778	89	82	0.981132	92.9245	0.179245	5.47368	1.21918	8.20221	0.0290411	29.0411	0.00520548	5.20548	0.0298751	29.8751
48	60	60	1.51	26.3146	OVER WEIGHT	7	-2.6	-1.6	POROZ	OSTEOPENİ	OSTEOPOROZ	3.18	2.79	0.59	3.8213	291	136.9	45.2	1.16887	120.42	84.3	1.13978	104.301	0.21147	5.38983	3.02876	8.66049	0.0617257	61.7257	0.0130531	13.0531	0.084542	84.542
49	55	68	1.68	24.093	NORMAL	3	1.3	-0.9	NORMAL	NORMAL	NORMAL	4.94	2.63	0.63	5.3	366	196	52	1.34472	88	79	1.87833	139.163	0.239544	7.84127	3.76923	8.95442	0.0505769	50.5769	0.0121154	12.1154	0.101923	101.923
50	47	59	1.63	22.2063	NORMAL	1	-1.4	-2.5	OSTEOPENİ	POROZ	OSTEOPOROZ	3.46	3.69	0.38	3.50491	220	216	76	1.96536	120	108	0.937669	59.6206	0.102981	9.10526	2.84211	9.36426	0.0485526	48.5526	0.005	5	0.0461172	46.1172
51	57	74	1.55	30.8012	1st DEGREE OBESITY	3	-1.1	-1.4	OSTEOPENİ	OSTEOPENİ	OSTEOPENİ	7.57	3.12	0.95	8.18968	423	196.5	37.3	0.964578	151.4	101.5	2.42628	135.577	0.304487	7.96842	5.2681	9.20757	0.0836461	83.6461	0.0254692	25.4692	0.219562	219.562
52	57	90	1.65	33.0579	1st DEGREE OBESITY	8	-3.1	-2.6	POROZ	POROZ	OSTEOPOROZ	2.8	1.61	0.45	3.11836	241	123.4	76.3	1.97312	98.3	100	1.73913	149.689	0.279503	6.22222	1.6173	8.72745	0.0211009	21.1009	0.00589777	5.89777	0.0408697	40.8697
53	76	69	1.52	29.865	OVER WEIGHT	31	-1.5	-2.6	OSTEOPENİ	POROZ	OSTEOPOROZ	3.32	2.17	0.36	3.55072	242	66.5	61.3	1.58522	120.2	91.9	1.52995	111.521	0.165899	9.22222	1.08483	8.02476	0.0353997	35.3997	0.00587276	5.87276	0.0579237	57.9237
54	65	54	1.59	21.3599	NORMAL	12	-1.7	-2.4	OSTEOPENİ	OSTEOPENİ	OSTEOPENİ	2.78	3.08	0.42	3.0411	314	173.7	43.6	1.1275	154.86	116.3	0.902597	101.948	0.136364	6.61905	3.98394	9.22036	0.0706422	70.6422	0.00963303	9.63303	0.06975	69.75
55	53	75	1.63	28.2284	OVER WEIGHT	11	-0.6	-0.6	NORMAL	NORMAL	NORMAL	1.71	2.22	0.4	1.75	216	103	42	1.08612	156	97	0.77027	97.2973	0.18018	4.275	2.45238	8.51629	0.0528571	52.8571	0.00952381	9.52381	0.0416667	41.6667
56	45	58	1.62	22.1003	NORMAL	1	-0.5	-1.1	NORMAL	OSTEOPENİ	OSTEOPENİ	5.23	2.58	0.57	5.4	262	174	55	1.4223	175	134	2.02713	101.55	0.22093	9.17544	3.16364	9.36375	0.0469091	46.9091	0.0103636	10.3636	0.0981818	98.1818
57	64	65	1.6	25.3906	OVER WEIGHT	15	-1.1	-2.3	OSTEOPENİ	OSTEOPENİ	OSTEOPENİ	2.38	1.92	0.52	2.8674	268	81.8	108	2.79288	154.94	93.5	1.23958	139.583	0.270833	4.57692	0.757407	8.24909	0.0177778	17.7778	0.00481481	4.81481	0.02655	26.55
58	44	73	1.64	27.1416	OVER WEIGHT	2	0.9	-0.3	NORMAL	NORMAL	NORMAL	2.84	2.35	0.32	3.4	222	53	82	2.12052	11	86	1.20851	94.4681	0.13617	8.875	0.646341	7.73149	0.0286585	28.6585	0.00390244	3.90244	0.0414634	41.4634
59	47	55	1.62	20.9572	NORMAL	3	0.5	-0.2	NORMAL	NORMAL	NORMAL	3.2	1.93	0.49	4	366	71	61	1.57746	98	94	1.65803	189.637	0.253886	6.53061	1.16393	8.11283	0.0316393	31.6393	0.00803279	8.03279	0.0655738	65.5738
60	59	54	1.62	20.5761	NORMAL	2	-1.4	-0.6	OSTEOPENİ	NORMAL	OSTEOPENİ	3.45	2.99	0.63	3.64	295	210	46	1.18956	153	110	1.15385	98.6622	0.210702	5.47619	4.56522	9.35444	0.065	65	0.0136957	13.6957	0.0791304	79.1304
61	50	64	1.6	25	OVER WEIGHT	2	-1.2	-1.2	OSTEOPENİ	OSTEOPENİ	OSTEOPENİ	5.27	3.03	1.13	5.93	341	282	49	1.26714	174	72	1.73927	112.541	0.372937	4.66372	5.7551	9.22543	0.0618367	61.8367	0.0230612	23.0612	0.12102	121.02
62	74	66	1.55	27.4714	OVER WEIGHT	36	0.2	-2.7	NORMAL	POROZ	OSTEOPOROZ	2.3	1.96	0.34	2.36769	262	81	56	1.44816	98	82	1.17347	133.673	0.173469	6.76471	1.44643	8.10802	0.035	35	0.00607143	6.07143	0.0422802	42.2802
63	71	75	1.62	28.578	OVER WEIGHT	25	-0.6	-2.7	NORMAL	POROZ	OSTEOPOROZ	4.5	1.64	0.58	4.67142	280	144.5	44.5	1.15077	183.3	390.7	2.7439	170.732	0.353659	7.75862	3.24719	10.2481	0.0368539	36.8539	0.0130337	13.0337	0.104976	104.976
64	59	64	1.65	23.5078	NORMAL	10	-0.6	-0.5	NORMAL	NORMAL	NORMAL	3.03	2.93	0.54	3.15	250	246	48	1.24128	144	72	1.03413	85.3242	0.1843	5.61111	5.125	9.08885	0.0610417	61.0417	0.01125	11.25	0.065625	65.625
65	77	74	1.52	32.0291	1st DEGREE OBESITY	25	0.3	-1.5	NORMAL	OSTEOPENİ	OSTEOPENİ	4.17	2.08	0.42	4.2976	278	139.7	69.8	1.80503	101.96	98.8	2.00481	133.654	0.201923	9.92857	2.00143	8.83945	0.0297994	29.7994	0.00601719	6.01719	0.0615702	61.5702
66	79	122	1.54	51.4421	MORBİD OBESTY	37	0.8	-2.5	NORMAL	POROZ	OSTEOPOROZ	4.31	3.03	0.69	4.53474	218	86	68	1.75848	121	102	1.42244	71.9472	0.227723	6.24638	1.26471	8.38617	0.0445588	44.5588	0.0101471	10.1471	0.0666874	66.6874
67	67	62	1.58	24.8358	NORMAL	23	-0.4	-2.3	NORMAL	OSTEOPENİ	OSTEOPENİ	4.94	1.86	0.39	5.1578	253	181.3	58.4	1.51022	154.34	155.5	2.65591	136.022	0.209677	12.6667	3.10445	9.55365	0.0318493	31.8493	0.00667808	6.67808	0.0883185	88.3185
68	61	82	1.55	34.1311	1st DEGREE OBESITY	10	-2	-1.9	OSTEOPENİ	OSTEOPENİ	OSTEOPENİ	3.76	2.64	1	4.6	400	227	28	0.72408	215	103	1.42424	151.515	0.378788	3.76	8.10714	9.36653	0.0942857	94.2857	0.0357143	35.7143	0.164286	164.286
69	59	55	1.51	24.1217	NORMAL	5	0.6	-0.4	NORMAL	NORMAL	NORMAL	4.73	2.38	0.63	4.95	204	185	50	1.293	176	74	1.98739	85.7143	0.264706	7.50794	3.7	8.83127	0.0476	47.6	0.0126	12.6	0.099	99
70	55	68	1.56	27.9421	OVER WEIGHT	9	-0.6	-0.2	NORMAL	NORMAL	NORMAL	2.31	1.62	0.23	2.4	120	92	45	1.1637	197	92	1.42593	74.0741	0.141975	10.0435	2.04444	8.35043	0.036	36	0.00511111	5.11111	0.0533333	53.3333
71	63	70	1.5	31.1111	1st DEGREE OBESITY	20	-3	-1.7	POROZ	OSTEOPENİ	OSTEOPOROZ	3.64	2.59	0.54	4.16259	275	87.6	64.8	1.67573	92.98	91.6	1.40541	106.178	0.208494	6.74074	1.35185	8.29707	0.0399691	39.9691	0.00833333	8.33333	0.0642375	64.2375
72	58	78	1.56	32.0513	1st DEGREE OBESITY	6	-1.3	-0.2	OSTEOPENİ	NORMAL	OSTEOPENİ	1.85	2.44	0.61	2	261	51	56	1.44816	43	96	0.758197	106.967	0.25	3.03279	0.910714	7.80303	0.0435714	43.5714	0.0108929	10.8929	0.0357143	35.7143
73	65	91	1.65	33.4252	1st DEGREE OBESITY	22	-1.1	-0.2	OSTEOPENİ	NORMAL	OSTEOPENİ	2.06	2.03	0.25	2.5	280	121	88	2.27568	146	88	1.01478	137.931	0.123153	8.24	1.375	8.57998	0.0230682	23.0682	0.00284091	2.84091	0.0284091	28.4091
74	53	62	1.5	27.5556	OVER WEIGHT	6	-0.4	-1.4	NORMAL	OSTEOPENİ	OSTEOPENİ	7.94	2.58	0.76	8.14641	339	188	51	1.31886	100	318	3.07752	131.395	0.294574	10.4474	3.68627	10.3053	0.0505882	50.5882	0.014902	14.902	0.159734	159.734
75	69	81	1.52	35.0589	2nd DEGREE OBESITY	30	-1.4	-2.8	OSTEOPENİ	POROZ	OSTEOPOROZ	2.85	2.04	0.35	2.99684	214	76.4	107.4	2.77736	264.32	115	1.39706	104.902	0.171569	8.14286	0.711359	8.38777	0.0189944	18.9944	0.00325885	3.25885	0.0279035	27.9035
76	51	77	1.64	28.6288	OVER WEIGHT	3	0.7	-0.6	NORMAL	NORMAL	NORMAL	7.06	3.3	0.71	7.4	247	159	46	1.18956	46	103	2.13939	74.8485	0.215152	9.94366	3.45652	9.01049	0.0717391	71.7391	0.0154348	15.4348	0.16087	160.87
77	52	72	1.69	25.2092	OVER WEIGHT	3	2.1	-0.5	NORMAL	NORMAL	NORMAL	3.78	0.91	0.53	4	358	129	48	1.24128	84	102	4.15385	393.407	0.582418	7.13208	2.6875	8.79164	0.0189583	18.9583	0.0110417	11.0417	0.0833333	83.3333
78	53	81	1.56	33.284	1st DEGREE OBESITY	6	-0.4	0.6	NORMAL	NORMAL	NORMAL	3.37	3.23	0.58	3.6	253	85	72	1.86192	144	92	1.04334	78.3282	0.179567	5.81034	1.18056	8.27129	0.0448611	44.8611	0.00805556	8.05556	0.05	50
79	53	60	1.52	25.9695	OVER WEIGHT	3	-1.6	-1.6	OSTEOPENİ	OSTEOPENİ	OSTEOPENİ	3.48	1.74	0.48	3.70601	246	80.2	74.2	1.91881	111.26	86.7	2	141.379	0.275862	7.25	1.08086	8.15383	0.0234501	23.4501	0.006469	6.469	0.0499463	49.9463
80	60	61	1.67	21.8724	NORMAL	6	-1.6	-2.9	OSTEOPENİ	POROZ	OSTEOPOROZ	2.93	2.08	0.33	3.10213	296	160	99	2.56014	179	81	1.40865	142.308	0.158654	8.87879	1.61616	8.77648	0.0210101	21.0101	0.00333333	3.33333	0.0313346	31.3346
81	42	65	1.56	26.7094	OVER WEIGHT	3	-1.8	-1.3	OSTEOPENİ	OSTEOPENİ	OSTEOPENİ	3.65	2.28	0.73	2.85	265	144	65	1.6809	77	90	1.60088	116.228	0.320175	5	2.21538	8.77648	0.0350769	35.0769	0.0112308	11.2308	0.0438462	43.8462
82	50	53	1.55	22.0604	NORMAL	14	-2.6	-2.5	POROZ	POROZ	OSTEOPOROZ	7.49	1.66	0.51	7.64199	213	101.7	72.3	1.86968	72.8	100.7	4.51205	128.313	0.307229	14.6863	1.40664	8.54103	0.0229599	22.9599	0.00705394	7.05394	0.105698	105.698
83	50	55	1.66	19.9594	NORMAL	1	0.8	0.7	NORMAL	NORMAL	NORMAL	3.41	3.25	0.6	4.3	333	69	67	1.73262	89	92	1.04923	102.462	0.184615	5.68333	1.02985	8.06275	0.0485075	48.5075	0.00895522	8.95522	0.0641791	64.1791
84	71	80	1.55	33.2986	1st DEGREE OBESITY	22	-1.9	-2.7	OSTEOPENİ	POROZ	OSTEOPOROZ	3.58	1.98	0.55	3.91552	251	190	56	1.44816	170	162	1.80808	126.768	0.277778	6.50909	3.39286	9.64147	0.0353571	35.3571	0.00982143	9.82143	0.06992	69.92
85	37	92	1.62	35.0556	2nd DEGREE OBESITY	30	-0.9	-1.4	NORMAL	OSTEOPENİ	OSTEOPENİ	9.84	0.97	0.64	9.9072	274	104.3	40.9	1.05767	108.74	103	10.1443	282.474	0.659794	15.375	2.55012	8.58885	0.0237164	23.7164	0.0156479	15.6479	0.24223	242.23
86	68	57	1.64	21.1927	NORMAL	18	-2.2	-2.7	OSTEOPENİ	POROZ	OSTEOPOROZ	3.49	2.15	0.41	3.72997	276	115	84	2.17224	165	101	1.62326	128.372	0.190698	8.5122	1.36905	8.66691	0.0255952	25.5952	0.00488095	4.88095	0.0444044	44.4044
87	49	66	1.6	25.7812	OVER WEIGHT	1	1.7	-0.3	NORMAL	NORMAL	NORMAL	5.16	1.92	0.58	6	204	69	70	1.8102	126	90	2.6875	106.25	0.302083	8.89655	0.985714	8.04077	0.0274286	27.4286	0.00828571	8.28571	0.0857143	85.7143
88	60	70	1.55	29.1363	OVER WEIGHT	20	-2.3	-2.8	OSTEOPENİ	POROZ	OSTEOPOROZ	3.67	2.11	0.51	4.0172	278	115	56	1.44816	130	87	1.73934	131.754	0.241706	7.19608	2.05357	8.51769	0.0376786	37.6786	0.00910714	9.10714	0.0717357	71.7357
89	53	80	1.57	32.4557	1st DEGREE OBESITY	4	-0.3	-1.3	NORMAL	OSTEOPENİ	OSTEOPENİ	3.59	1.66	0.44	4.04	241	141	47	1.21542	157	98	2.16265	145.181	0.26506	8.15909	3	8.84058	0.0353191	35.3191	0.0093617	9.3617	0.0859574	85.9574
90	60	63	1.62	24.0055	NORMAL	9	0.1	-2.1	NORMAL	OSTEOPENİ	OSTEOPENİ	4.64	4.46	0.94	5.9678	259	323.7	67.1	1.73521	107.96	154.9	1.04036	58.0717	0.210762	4.93617	4.82414	10.1294	0.066468	66.468	0.0140089	14.0089	0.0889389	88.9389
91	66	60	1.58	24.0346	NORMAL	20	-1.8	-2.4	OSTEOPENİ	OSTEOPENİ	OSTEOPENİ	7.05	1.66	0.34	7.15396	295	180	51	1.31886	110	94	4.24699	177.711	0.204819	20.7353	3.52941	9.0431	0.032549	32.549	0.00666667	6.66667	0.140274	140.274
92	66	65	1.58	26.0375	OVER WEIGHT	15	-2.7	-1.3	POROZ	OSTEOPENİ	OSTEOPOROZ	3.82	2.08	0.34	4.01232	261	100	64.3	1.6628	98.64	114.5	1.83654	125.481	0.163462	11.2353	1.55521	8.6526	0.0323484	32.3484	0.00528771	5.28771	0.0624	62.4
93	61	74	1.58	29.6427	OVER WEIGHT	12	-1.6	-1.2	OSTEOPENİ	OSTEOPENİ	OSTEOPENİ	4.19	1.91	0.38	4.29	291	189	66	1.70676	108	112	2.19372	152.356	0.198953	11.0263	2.86364	9.2671	0.0289394	28.9394	0.00575758	5.75758	0.065	65
94	38	62	1.53	26.4855	OVER WEIGHT	8	-0.8	-1.3	NORMAL	OSTEOPENİ	OSTEOPENİ	3.82	3.62	0.72	4.12	227	132	45	1.1637	93	94	1.05525	62.7072	0.198895	5.30556	2.93333	8.73295	0.0804444	80.4444	0.016	16	0.0915556	91.5556
95	52	80	1.6	31.25	1st DEGREE OBESITY	4	-1	-2	NORMAL	OSTEOPENİ	OSTEOPENİ	3.57	2.1	0.52	1.169	285	111.6	49.6	1.28266	184.14	90.5	1.7	135.714	0.247619	6.86538	2.25	8.52712	0.0423387	42.3387	0.0104839	10.4839	0.0235685	23.5685
96	53	65	1.65	23.8751	NORMAL	3	-1.3	-1.6	OSTEOPENİ	OSTEOPENİ	OSTEOPENİ	1.76	1.15	0.64	1.79778	161	80	73	1.88778	97	101	1.53043	140	0.556522	2.75	1.09589	8.304	0.0157534	15.7534	0.00876712	8.76712	0.0246271	24.6271
97	49	85	1.72	28.7317	OVER WEIGHT	4	1	-0.4	NORMAL	NORMAL	NORMAL	4.2	2.11	0.53	4.9	266	69	57	1.47402	99	113	1.99052	126.066	0.251185	7.92453	1.21053	8.26835	0.0370175	37.0175	0.00929825	9.29825	0.0859649	85.9649
98	59	80	1.58	32.0461	1st DEGREE OBESITY	6	-1.2	-2.3	OSTEOPENİ	OSTEOPENİ	OSTEOPENİ	2.74	1.73	0.55	2.94408	142	50	60	1.5516	102	96	1.58382	82.0809	0.317919	4.98182	0.833333	7.78322	0.0288333	28.8333	0.00916667	9.16667	0.049068	49.068
99	75	75	1.58	30.0433	1st DEGREE OBESITY	32	1.2	-1.2	NORMAL	OSTEOPENİ	OSTEOPENİ	8.52	4.29	0.98	8.69	329			0			1.98601	76.69	0.228438	8.69388
100	50	65	1.65	23.8751	NORMAL	2	-1.2	-1.3	OSTEOPENİ	OSTEOPENİ	OSTEOPENİ	1.96	2.84	0.44	2.07	350	189	63	1.62918	188	107	0.690141	123.239	0.15493	4.45455	3	9.22143	0.0450794	45.0794	0.00698413	6.98413	0.0328571	32.8571
101	74	63	1.5	28	OVER WEIGHT	9	-2.8	-2.8	POROZ	POROZ	OSTEOPOROZ	4.18	1.89	0.46	4.30902	224	85.5	69.5	1.79727	86.4	94	2.21164	118.519	0.243386	9.08696	1.23022	8.29866	0.0271942	27.1942	0.00661871	6.61871	0.0620003	62.0003
102	48	76	1.65	27.9155	OVER WEIGHT	1	-0.7	-0.3	NORMAL	NORMAL	NORMAL	4.15	1.65	0.54	4.2	262	315	61	1.57746	154	118	2.51515	158.788	0.327273	7.68519	5.16393	9.83011	0.0270492	27.0492	0.00885246	8.85246	0.0688525	68.8525
103	53	75	1.7	25.9516	OVER WEIGHT	2	-0.8	-2.3	NORMAL	OSTEOPENİ	OSTEOPENİ	3.67	1.93	0.57	3.84	219			0			1.90155	113.472	0.295337	6.4386
104	40	60	1.66	21.7738	NORMAL	2	-0.8	-1.9	NORMAL	OSTEOPENİ	OSTEOPENİ	11.51	2.59	0.53	12.1629	447	123	75.1	1.94209	113.3	99.3	4.44402	172.587	0.204633	21.717	1.63782	8.71718	0.0344874	34.4874	0.00705726	7.05726	0.161956	161.956
105	71	69	1.56	28.3531	OVER WEIGHT	25	-2.6	-2.5	POROZ	POROZ	OSTEOPOROZ	4.71	2.55	0.55	4.80928	299	181.5	68.9	1.78175	101	87	1.84706	117.255	0.215686	8.56364	2.63425	8.97402	0.0370102	37.0102	0.00798258	7.98258	0.0698009	69.8009
106	70	105	1.55	43.7045	MORBİD OBESTY	19	-1.4	-1.3	OSTEOPENİ	OSTEOPENİ	OSTEOPENİ	4.05	3.67	0.69	4.35	343	296	33	0.85338	108	90	1.10354	93.4605	0.188011	5.86957	8.9697	9.49702	0.111212	111.212	0.0209091	20.9091	0.131818	131.818
107	49	58	1.63	21.83	NORMAL	1	1.1	-0.5	NORMAL	NORMAL	NORMAL	2.31	1.76	0.44	2.41	248	43	82	2.12052	143	77	1.3125	140.909	0.25	5.25	0.52439	7.41186	0.0214634	21.4634	0.00536585	5.36585	0.0293902	29.3902
108	63	57	1.61	21.9899	NORMAL	16	-1.9	-1.8	OSTEOPENİ	OSTEOPENİ	OSTEOPENİ	1.74	1.94	0.32	1.83232	197	51.7	85.4	2.20844	117.96	103.9	0.896907	101.546	0.164948	5.4375	0.605386	7.89574	0.0227166	22.7166	0.00374707	3.74707	0.0214557	21.4557
109	52	53	1.57	21.5019	NORMAL	11	1.5	-1	NORMAL	NORMAL	NORMAL	3.68	2.12	0.64	3.8	301	87	75	1.9395	85	90	1.73585	141.981	0.301887	5.75	1.16	8.27257	0.0282667	28.2667	0.00853333	8.53333	0.0506667	50.6667
110	53	90	1.6	35.1562	2nd DEGREE OBESITY	1	4.5	-0.1	NORMAL	NORMAL	NORMAL	5.87	2.2	0.58	6.8	283	215	38	0.98268	299	93	2.66818	128.636	0.263636	10.1207	5.65789	9.21009	0.0578947	57.8947	0.0152632	15.2632	0.178947	178.947
111	59	63	1.64	23.4236	NORMAL	15	0	-0.4	NORMAL	NORMAL	NORMAL	3.03	2.52	0.56	3.55	430	255	67	1.73262	116	93	1.20238	170.635	0.222222	5.41071	3.80597	9.38072	0.0376119	37.6119	0.00835821	8.35821	0.0529851	52.9851
112	52	70	1.6	27.3437	OVER WEIGHT	3	-2.1	-1.3	OSTEOPENİ	OSTEOPENİ	OSTEOPENİ	1.47	1.45	0.31	1.51864	155	55	69	1.78434	75	88	1.01379	106.897	0.213793	4.74194	0.797101	7.79152	0.0210145	21.0145	0.00449275	4.49275	0.0220093	22.0093
113	76	60	1.52	25.9695	OVER WEIGHT	45	2.8	0.3	NORMAL	NORMAL	NORMAL	3.4	3.4	0.61	4	187	172	70	1.8102	122	106	1	55	0.179412	5.57377	2.45714	9.11779	0.0485714	48.5714	0.00871429	8.71429	0.0571429	57.1429
114	52	92	1.63	34.6268	1st DEGREE OBESITY	20	-0.5	-1	NORMAL	NORMAL	NORMAL	3.21	1.71	0.5	3.4	361	222	64	1.65504	214	194	1.87719	211.111	0.292398	6.42	3.46875	9.97739	0.0267187	26.7188	0.0078125	7.8125	0.053125	53.125
115	58	76	1.5	33.7778	1st DEGREE OBESITY	12	-0.2	-1.4	NORMAL	OSTEOPENİ	OSTEOPENİ	5.2	2.67	0.52	5.5071	289	379.3	63.5	1.64211	126.64	119.7	1.94757	108.24	0.194757	10	5.97323	10.0302	0.0420472	42.0472	0.00818898	8.18898	0.086726	86.726
116	64	70	1.65	25.7117	OVER WEIGHT	16	-1.2	-1.6	OSTEOPENİ	OSTEOPENİ	OSTEOPENİ	3.05	3.38	0.68	3.19	294			0			0.902367	86.9822	0.201183	4.48529
117	51	77	1.55	32.0499	1st DEGREE OBESITY	3	-2.2	-2.4	OSTEOPENİ	OSTEOPENİ	OSTEOPENİ	2.05	1.47	0.24	2.16892	155	228.6	41.7	1.07836	124.38	104.7	1.39456	105.442	0.163265	8.54167	5.48201	9.38993	0.0352518	35.2518	0.0057554	5.7554	0.0520125	52.0125
118	55	74	1.53	31.6118	1st DEGREE OBESITY	5	-1	-0.5	NORMAL	NORMAL	NORMAL	4.43	2.15	0.51	4.64	251	83	59	1.52574	119	93	2.06047	116.744	0.237209	8.68627	1.40678	8.25829	0.0364407	36.4407	0.00864407	8.64407	0.0786441	78.6441
119	48	105	1.62	40.0091	MORBİD OBESTY	1	4	0.6	NORMAL	NORMAL	NORMAL	3.52	2.14	0.38	4.1	207	111	43	1.11198	83	90	1.64486	96.729	0.17757	9.26316	2.5814	8.51619	0.0497674	49.7674	0.00883721	8.83721	0.0953488	95.3488
120	49	72	1.6	28.125	OVER WEIGHT	1	0.3	-1.5	NORMAL	OSTEOPENİ	OSTEOPENİ	3.16	1.5	0.44	3.37185	247	56	63	1.62918	113	86	2.10667	164.667	0.293333	7.18182	0.888889	7.78655	0.0238095	23.8095	0.00698413	6.98413	0.0535214	53.5214
121	57	73	1.67	26.1752	OVER WEIGHT	7	-1.4	-1.9	OSTEOPENİ	OSTEOPENİ	OSTEOPENİ	2.46	2.09	0.31	2.58981	287			0			1.17703	137.321	0.148325	7.93548
122	50	75	1.61	28.9341	OVER WEIGHT	2	-2.2	-0.8	OSTEOPENİ	NORMAL	OSTEOPENİ	2.64	1.88	0.54	2.76	272	90	51	1.31886	80	83	1.40426	144.681	0.287234	4.88889	1.76471	8.2255	0.0368627	36.8627	0.0105882	10.5882	0.0541176	54.1176
123	50	70	1.6	27.3437	OVER WEIGHT	1	1.4	-1.5	NORMAL	OSTEOPENİ	OSTEOPENİ	2.15	2.07	0.35	2.42	277	86.7	80.2	2.07397	140.76	100.3	1.03865	133.816	0.169082	6.14286	1.08105	8.37747	0.0258105	25.8105	0.00436409	4.36409	0.0301746	30.1746
124	43	67	1.56	27.5312	OVER WEIGHT	1	-1.3	-1.9	OSTEOPENİ	OSTEOPENİ	OSTEOPENİ	5.86	3.97	0.68	6.02352	225			0			1.47607	56.6751	0.171285	8.61765
125	50	68	1.5	30.2222	1st DEGREE OBESITY	1	-1	-1.3	NORMAL	OSTEOPENİ	OSTEOPENİ	3.7	3.53	0.75	4.01	391	166	72	1.86192	199	97	1.04816	110.765	0.212465	4.93333	2.30556	8.99355	0.0490278	49.0278	0.0104167	10.4167	0.0556944	55.6944
126	72	98	1.53	41.8642	MORBİD OBESTY	24	0.4	-3	NORMAL	POROZ	OSTEOPOROZ	2.09	1.82	0.35	2.33618	281	98	68	1.75848	135	96	1.14835	154.396	0.192308	5.97143	1.44118	8.45617	0.0267647	26.7647	0.00514706	5.14706	0.0343556	34.3556
127	50	59	1.58	23.634	NORMAL	3	1.1	-1.5	NORMAL	OSTEOPENİ	OSTEOPENİ	2.32	2.49	0.33	2.7097	255	87	64	1.65504	114	106	0.931727	102.41	0.13253	7.0303	1.35938	8.4362	0.0389063	38.9062	0.00515625	5.15625	0.0423391	42.3391
128	57	55	1.53	23.4952	NORMAL	9	-2.2	-1.1	OSTEOPENİ	OSTEOPENİ	OSTEOPENİ	5.32	2.82	0.66	5.73	350	193	49	1.26714	143	122	1.88652	124.113	0.234043	8.06061	3.93878	9.37356	0.057551	57.551	0.0134694	13.4694	0.116939	116.939
129	45	70	1.77	22.3435	NORMAL	1	-1.2	-1.4	OSTEOPENİ	OSTEOPENİ	OSTEOPENİ	4.5	2.25	0.46	4.6116	247	177.9	51.8	1.33955	149.52	98.3	2	109.778	0.204444	9.78261	3.43436	9.0761	0.0434363	43.4363	0.00888031	8.88031	0.089027	89.027
130	59	70	1.66	25.4028	OVER WEIGHT	1	0.2	-1	NORMAL	NORMAL	NORMAL	6.08	2.6	0.79	6.28	350			0			2.33846	134.615	0.303846	7.6962
131	54	78	1.6	30.4687	1st DEGREE OBESITY	2	-1.3	-2.1	OSTEOPENİ	OSTEOPENİ	OSTEOPENİ	3.25	1.8	0.26	3.39612	224	47.8	80.7	2.0869	109.64	110.1	1.80556	124.444	0.144444	12.5	0.592317	7.87527	0.0223048	22.3048	0.00322181	3.22181	0.0420833	42.0833
132	55	66	1.63	24.841	NORMAL	3	0.3	-0.5	NORMAL	NORMAL	NORMAL	5	2.3	0.72	5.51	206	113	34	0.87924	172	107	2.17391	89.5652	0.313043	6.94444	3.32353	8.70707	0.0676471	67.6471	0.0211765	21.1765	0.162059	162.059
133	45	70	1.6	27.3437	OVER WEIGHT	1		-0.7		NORMAL	NORMAL	3.12	1.92	0.33	3.2	256	240	49	1.26714	130	544	1.625	133.333	0.171875	9.45455	4.89796	11.0864	0.0391837	39.1837	0.00673469	6.73469	0.0653061	65.3061
134	61	82	1.63	30.863	1st DEGREE OBESITY	14	1.4	-0.3	NORMAL	NORMAL	NORMAL	3.65	3.01	0.46	4	315	306	45	1.1637	170	100	1.21262	104.651	0.152824	7.93478	6.8	9.63561	0.0668889	66.8889	0.0102222	10.2222	0.0888889	88.8889
135	53	65	1.65	23.8751	NORMAL	1	-1.1	-1.5	OSTEOPENİ	OSTEOPENİ	OSTEOPENİ	5.53	2.33	0.6	6.0885	305	144.1	43.8	1.13267	163.78	103.5	2.37339	130.901	0.257511	9.21667	3.28995	8.91693	0.0531963	53.1963	0.0136986	13.6986	0.139007	139.007
136	61	100	1.63	37.6378	2nd DEGREE OBESITY	8	3	-2.6	NORMAL	POROZ	OSTEOPOROZ	4.85	2.11	0.4	5.00832	376	112	58	1.49988	130	95	2.29858	178.199	0.189573	12.125	1.93103	8.57923	0.0363793	36.3793	0.00689655	6.89655	0.0863503	86.3503
137	51	60	1.6	23.4375	NORMAL	1	-1.8	-0.4	OSTEOPENİ	NORMAL	OSTEOPENİ	3.32	2.17	0.36	3.55	242	66	61	1.57746	120	91	1.52995	111.521	0.165899	9.22222	1.08197	8.00737	0.0355738	35.5738	0.00590164	5.90164	0.0581967	58.1967
138	59	60	1.57	24.3418	NORMAL	8	0.3	-1.7	NORMAL	OSTEOPENİ	OSTEOPENİ	1.19	1.56	0.2	1.46965	182	94.5	115.9	2.99717	65	81.8	0.762821	116.667	0.128205	5.95	0.815358	8.25973	0.0134599	13.4599	0.00172563	1.72563	0.0126803	12.6803
139	65	60	1.54	25.2994	OVER WEIGHT	22	-1.3	-2.9	OSTEOPENİ	POROZ	OSTEOPOROZ	3.26	3.04	0.56	3.48336	208	165.5	55.2	1.42747	162.58	99.2	1.07237	68.4211	0.184211	5.82143	2.99819	9.01296	0.0550725	55.0725	0.0101449	10.1449	0.0631043	63.1043
140	50	74	1.68	26.2188	OVER WEIGHT	1	1.5	-0.5	NORMAL	NORMAL	NORMAL	3.8	1.49	1.03	4.03	291	139	49	1.26714	140	94	2.55034	195.302	0.691275	3.68932	2.83673	8.78462	0.0304082	30.4082	0.0210204	21.0204	0.0822449	82.2449
141	76	75	1.6	29.2969	OVER WEIGHT	24	-1.1	-3.5	OSTEOPENİ	POROZ	OSTEOPOROZ	5.91	2.52	0.71	6.67876	340	227.5	61.5	1.59039	145.7	153	2.34524	134.921	0.281746	8.32394	3.69919	9.76444	0.0409756	40.9756	0.0115447	11.5447	0.108598	108.598
142	51	65	1.57	26.3702	OVER WEIGHT	3	0.8	-1.6	NORMAL	OSTEOPENİ	OSTEOPENİ	2.2	2.43	0.41	2.39011	253	148.7	74.2	1.91881	124.06	93.3	0.90535	104.115	0.168724	5.36585	2.00404	8.8446	0.0327493	32.7493	0.00552561	5.52561	0.0322117	32.2117
143	50	90	1.67	32.2708	1st DEGREE OBESITY	1	1	0.9	NORMAL	NORMAL	NORMAL	3.96	1.65	0.29	4.4	308	157	54	1.39644	145	95	2.4	186.667	0.175758	13.6552	2.90741	8.91698	0.0305556	30.5556	0.00537037	5.37037	0.0814815	81.4815
144	56	60	1.68	21.2585	NORMAL	8	-1.1	-2.4	OSTEOPENİ	OSTEOPENİ	OSTEOPENİ	4.84	3.38	0.5	5.1528	334	233	55	1.4223	123	94	1.43195	98.8166	0.147929	9.68	4.23636	9.30119	0.0614545	61.4545	0.00909091	9.09091	0.0936873	93.6873
145	53	85	1.56	34.9277	1st DEGREE OBESITY	9	-1.1	-1.7	OSTEOPENİ	OSTEOPENİ	OSTEOPENİ	2.71	1.91	0.4	3.09993	285	107	85	2.1981	153	86	1.41885	149.215	0.209424	6.775	1.25882	8.43403	0.0224706	22.4706	0.00470588	4.70588	0.0364698	36.4698
146	65	64	1.61	24.6904	NORMAL	15	-0.4	-1.5	NORMAL	OSTEOPENİ	OSTEOPENİ	2.66	3.24	0.61	2.77378	326	134.2	48.9	1.26455	184.76	94.9	0.820988	100.617	0.188272	4.36066	2.74438	8.75901	0.0662577	66.2577	0.0124744	12.4744	0.0567235	56.7235
147	44	82	1.55	34.1311	1st DEGREE OBESITY	1	0.4	0.1	NORMAL	NORMAL	NORMAL	5.83	3.04	0.95	6.2	299	149	46	1.18956	97	85	1.91776	98.3553	0.3125	6.13684	3.23913	8.75345	0.066087	66.087	0.0206522	20.6522	0.134783	134.783
148	70	100	1.52	43.2825	MORBİD OBESTY	31	-1.7	-3.9	OSTEOPENİ	POROZ	OSTEOPOROZ	3.06	1.9	0.45	3.34003	367	54	98	2.53428	93	126	1.61053	193.158	0.236842	6.8	0.55102	8.13212	0.0193878	19.3878	0.00459184	4.59184	0.0340819	34.0819
149	47	70	1.7	24.2215	NORMAL	1	-2	-2.7	OSTEOPENİ	POROZ	OSTEOPOROZ	4.54	1.99	0.4	4.72104	538	85	48	1.24128	103	99	2.28141	270.352	0.201005	11.35	1.77083	8.34462	0.0414583	41.4583	0.00833333	8.33333	0.098355	98.355
150	55	63	1.68	22.3214	NORMAL	6	-0.8	-2.4	NORMAL	OSTEOPENİ	OSTEOPENİ	2.26	2.5	0.23	2.43036	187	161.8	64.3	1.6628	168.34	178.9	0.904	74.8	0.092	9.82609	2.51633	9.58004	0.0388802	38.8802	0.00357698	3.57698	0.0377972	37.7972
151	62	78	1.74	25.763	OVER WEIGHT	15	-1.5	-1.6	OSTEOPENİ	OSTEOPENİ	OSTEOPENİ	3.61	1.68	0.55	3.76172	328	104.2	56.8	1.46885	133.96	90.8	2.14881	195.238	0.327381	6.56364	1.83451	8.46182	0.0295775	29.5775	0.0096831	9.6831	0.0662275	66.2275
152	46	68	1.55	28.3039	OVER WEIGHT	1	-0.4	-1.6	NORMAL	OSTEOPENİ	OSTEOPENİ	2.8	2.87	0.43	2.93904	307	379	39	1.00854	128.8	134.6	0.97561	106.969	0.149826	6.51163	9.71795	10.1467	0.0735897	73.5897	0.0110256	11.0256	0.07536	75.36
153	49	70	1.68	24.8016	NORMAL	2	-0.2	-1.8	NORMAL	OSTEOPENİ	OSTEOPENİ	2.26	1.18	0.3	2.33784	213	122	93	2.40498	139	106	1.91525	180.508	0.254237	7.53333	1.31183	8.77431	0.0126882	12.6882	0.00322581	3.22581	0.0251381	25.1381
154	63	65	1.6	25.3906	OVER WEIGHT	10	-0.9	-1.4	NORMAL	OSTEOPENİ	OSTEOPENİ	2.35	2.73	0.34	2.67484	309	105.5	58.3	1.50764	180.6	89.1	0.860806	113.187	0.124542	6.91176	1.80961	8.45532	0.0468268	46.8268	0.0058319	5.8319	0.0458806	45.8806
155	69	81	1.74	26.7539	OVER WEIGHT	23	-0.6	-1.3	NORMAL	OSTEOPENİ	OSTEOPENİ	5.57	2.42	0.77	5.75	220			0		102	2.30165	90.9091	0.318182	7.23377
156	57	64	1.55	26.6389	OVER WEIGHT	8	-1.6	-1	OSTEOPENİ	NORMAL	OSTEOPENİ	2.51	1.57	0.16	2.67	176	113	79	2.04294	131	122	1.59873	112.102	0.101911	15.6875	1.43038	8.83826	0.0198734	19.8734	0.00202532	2.02532	0.0337975	33.7975
157	61	53	1.49	23.8728	NORMAL	15	-1.3	-2.8	OSTEOPENİ	POROZ	OSTEOPOROZ	3.81	2.18	0.48	3.90915	252	236.9	47.7	1.23352	169.42	117	1.74771	115.596	0.220183	7.9375	4.96646	9.53666	0.0457023	45.7023	0.0100629	10.0629	0.0819528	81.9528
158	60	48	1.49	21.6206	NORMAL	8	-1.1	-1.9	OSTEOPENİ	OSTEOPENİ	OSTEOPENİ	3.19	2.21	0.52	6.2	239	202.2	60	1.5516	120.26	83.7	1.44344	108.145	0.235294	6.13462	3.37	9.04335	0.0368333	36.8333	0.00866667	8.66667	0.103333	103.333
159	51	50	1.69	17.5064	WEAK	4	-3.4	-2.4	POROZ	OSTEOPENİ	OSTEOPOROZ	14.54	2.64	1.28	14.6281	302	180	36	0.93096	154	119	5.50758	114.394	0.484848	11.3594	5	9.27893	0.0733333	73.3333	0.0355556	35.5556	0.406335	406.335
160	49	60	1.65	22.0386	NORMAL	1	0.7	1.3	NORMAL	NORMAL	NORMAL	3.32	3.19	0.63	3.6	264	110	74	1.91364	143	86	1.04075	82.7586	0.197492	5.26984	1.48649	8.46168	0.0431081	43.1081	0.00851351	8.51351	0.0486486	48.6486
161	61	61	1.53	26.0584	OVER WEIGHT	17	-1.2	-1.4	OSTEOPENİ	OSTEOPENİ	OSTEOPENİ	5.34	3.17	0.34	5.6364	244	151.2	62.3	1.61108	60.46	179.4	1.68454	76.9716	0.107256	15.7059	2.42697	9.51507	0.0508828	50.8828	0.00545746	5.45746	0.0904719	90.4719
162	44	50	1.58	20.0288	NORMAL	4	-1.3	-3	OSTEOPENİ	POROZ	OSTEOPOROZ	2.18	1.45	0.34	2.87056	229	74	104	2.68944	116	97	1.50345	157.931	0.234483	6.41176	0.711538	8.18563	0.0139423	13.9423	0.00326923	3.26923	0.0276015	27.6015
163	71	74	1.57	30.0215	1st DEGREE OBESITY	20	-1	-2.6	NORMAL	POROZ	OSTEOPOROZ	3.04	1.95	0.34	3.2634	236	95	68	1.75848	153	94	1.55897	121.026	0.174359	8.94118	1.39706	8.40402	0.0286765	28.6765	0.005	5	0.0479912	47.9912
164	73	65	1.58	26.0375	OVER WEIGHT	23	-1.5	-3	OSTEOPENİ	POROZ	OSTEOPOROZ	4.06	3.78	0.91	4.26496	488	245.5	47.4	1.22576	183.9	99.3	1.07407	129.101	0.240741	4.46154	5.17932	9.4083	0.0797468	79.7468	0.0191983	19.1983	0.0899781	89.9781
165	23	42	1.72	14.1969	WEAK	1	-1.2	-1.4	OSTEOPENİ	OSTEOPENİ	OSTEOPENİ	2.25	2.4	0.39	2.88544	349	82.7	83.9	2.16965	175.56	93.9	0.9375	145.417	0.1625	5.76923	0.985697	8.2643	0.0286055	28.6055	0.00464839	4.64839	0.0343914	34.3914
166	55	58	1.68	20.5499	NORMAL	6	-1.7	-2.4	OSTEOPENİ	OSTEOPENİ	OSTEOPENİ	4.66	1.55	0.6	4.92779	293	176.5	41.7	1.07836	133	87	3.00645	189.032	0.387097	7.76667	4.23261	8.94608	0.0371703	37.1703	0.0143885	14.3885	0.118172	118.172
167	50	59	1.67	21.1553	NORMAL	1	-1.8	-1.9	OSTEOPENİ	OSTEOPENİ	OSTEOPENİ	2.68	1.8	0.39	2.79939	212	113.6	55.4	1.43264	151.18	87.7	1.48889	117.778	0.216667	6.87179	2.05054	8.51346	0.032491	32.491	0.00703971	7.03971	0.0505305	50.5305
168	42	61	1.6	23.8281	NORMAL	1	0	-1.7	NORMAL	OSTEOPENİ	OSTEOPENİ	3.43	2.06	0.4	3.6176	272	133	53	1.37058	138	105	1.66505	132.039	0.194175	8.575	2.50943	8.85116	0.0388679	38.8679	0.00754717	7.54717	0.0682566	68.2566
169	64	63	1.5	28	OVER WEIGHT	17	-0.6	-1.4	NORMAL	OSTEOPENİ	OSTEOPENİ	3.32	2.28	0.44	3.81936	191			0			1.45614	83.7719	0.192982	7.54545
170	53	56	1.6	21.875	NORMAL	5	0	-1.9	NORMAL	OSTEOPENİ	OSTEOPENİ	3.33	2.11	0.55	3.51073	443	255.4	63.8	1.64987	218.12	97.3	1.5782	209.953	0.260664	6.05455	4.00313	9.42748	0.0330721	33.0721	0.00862069	8.62069	0.0550271	55.0271
171	56	60	1.56	24.6548	NORMAL	5	0	0.2	NORMAL	NORMAL	NORMAL	4.78	2.76	0.42	5.2	304	55	60	1.5516	76	106	1.73188	110.145	0.152174	11.381	0.916667	7.97763	0.046	46	0.007	7	0.0866667	86.6667
172	62	50	1.55	20.8117	NORMAL	16	0.8	-0.3	NORMAL	NORMAL	NORMAL	2.72	2.07	0.29	3.6	279	119	67	1.73262	107	91	1.31401	134.783	0.140097	9.37931	1.77612	8.59684	0.0308955	30.8955	0.00432836	4.32836	0.0537313	53.7313
173	43	65	1.64	24.1672	NORMAL	2	0.1	-1.2	NORMAL	OSTEOPENİ	OSTEOPENİ	4.25	2.62	0.59	4.42	343	88	62	1.60332	149	126	1.62214	130.916	0.225191	7.20339	1.41935	8.62047	0.0422581	42.2581	0.00951613	9.51613	0.0712903	71.2903
174	60	60	1.63	22.5827	NORMAL	10	2.8	0.4	NORMAL	NORMAL	NORMAL	4.13	2.88	0.58	4.8	206	78	84	2.17224	88	97	1.43403	71.5278	0.201389	7.12069	0.928571	8.23827	0.0342857	34.2857	0.00690476	6.90476	0.0571429	57.1429
175	35	78	1.58	31.245	1st DEGREE OBESITY	1	-2	-1.2	OSTEOPENİ	OSTEOPENİ	OSTEOPENİ	3.42	2.03	0.45	3.67	366	274	50	1.293	167	93	1.68473	180.296	0.221675	7.6	5.48	9.45258	0.0406	40.6	0.009	9	0.0734	73.4
176	52	75	1.68	26.5731	OVER WEIGHT	3	-0.1	-0.4	NORMAL	NORMAL	NORMAL	3.41	2.42	0.33	3.63	204	89	75	1.9395	103	105	1.40909	84.2975	0.136364	10.3333	1.18667	8.44945	0.0322667	32.2667	0.0044	4.4	0.0484	48.4
177	59	55	1.54	23.1911	NORMAL	12	-2.2	-3.1	OSTEOPENİ	POROZ	OSTEOPOROZ	2.78	3.69	0.29	2.74482	297	78	75	1.9395	134	105	0.753388	80.4878	0.0785908	9.58621	1.04	8.31752	0.0492	49.2	0.00386667	3.86667	0.0365976	36.5976
178	57	79	1.64	29.3724	OVER WEIGHT	12	-2.2	-1.1	OSTEOPENİ	OSTEOPENİ	OSTEOPENİ	6.21	2.8	0.51	6.46	220	318	35	0.9051	101	101	2.21786	78.5714	0.182143	12.1765	9.08571	9.68402	0.08	80	0.0145714	14.5714	0.184571	184.571
179	43	110	1.73	36.7537	2nd DEGREE OBESITY	1	-1.9	-1.3	OSTEOPENİ	OSTEOPENİ	OSTEOPENİ	6.35	4.31	1.06	6.66	357			0			1.47332	82.8306	0.24594	5.99057
180	44	64	1.68	22.6757	NORMAL	1	-0.3	-2.4	NORMAL	OSTEOPENİ	OSTEOPENİ	4.46	3.14	0.62	4.743	290	119	29	0.74994	67	151	1.42038	92.3567	0.197452	7.19355	4.10345	9.10326	0.108276	108.276	0.0213793	21.3793	0.163552	163.552
181	50	72	1.65	26.4463	OVER WEIGHT	3	-0.2	-1.2	NORMAL	OSTEOPENİ	OSTEOPENİ	4.25	4.21	0.52	4.69	308	243	40	1.0344	135	102	1.0095	73.1591	0.123515	8.17308	6.075	9.42489	0.10525	105.25	0.013	13	0.11725	117.25
182	63	48	1.55	19.9792	NORMAL	10	-3.5	-3.8	POROZ	POROZ	OSTEOPOROZ	3.35	2.45	0.62	3.10088	182	151	70	1.8102	158	98	1.36735	74.2857	0.253061	5.40323	2.15714	8.9091	0.035	35	0.00885714	8.85714	0.0442983	44.2983
183	62	72	1.6	28.125	OVER WEIGHT	18	1.2	-1.2	NORMAL	OSTEOPENİ	OSTEOPENİ	3.91	3.43	0.75	4.26	404	110	56	1.44816	157	106	1.13994	117.784	0.218659	5.21333	1.96429	8.67077	0.06125	61.25	0.0133929	13.3929	0.0760714	76.0714
184	49	70	1.72	23.6614	NORMAL	8	-1.1	-0.5	OSTEOPENİ	NORMAL	OSTEOPENİ	3.9	1.44	0.48	4.03	299	64	61	1.57746	139	97	2.70833	207.639	0.333333	8.125	1.04918	8.04045	0.0236066	23.6066	0.00786885	7.86885	0.0660656	66.0656
185	41	66	1.69	23.1084	NORMAL	8	1.6	-0.4	NORMAL	NORMAL	NORMAL	4.76	3.11	0.57	4.99	195	140	47	1.21542	162	104	1.53055	62.701	0.18328	8.35088	2.97872	8.89289	0.0661702	66.1702	0.0121277	12.1277	0.10617	106.17
186	62	67	1.6	26.1719	OVER WEIGHT	20	-2.1	-1.5	OSTEOPENİ	OSTEOPENİ	OSTEOPENİ	2.82	3.29	0.66	3.31512	366	101.4	91.2	2.35843	151.32	82.6	0.857143	111.246	0.200608	4.27273	1.11184	8.33994	0.0360746	36.0746	0.00723684	7.23684	0.03635	36.35
187	42	79	1.63	29.7339	OVER WEIGHT	3	-0.3	-1.4	NORMAL	OSTEOPENİ	OSTEOPENİ	1.42	3.33	0.46	1.63142	198	68.5	58	1.49988	140.7	98.2	0.426426	59.4595	0.138138	3.08696	1.18103	8.12069	0.0574138	57.4138	0.00793103	7.93103	0.0281279	28.1279
188	55	78	1.68	27.6361	OVER WEIGHT	1	-0.8	-2	NORMAL	OSTEOPENİ	OSTEOPENİ	4.38	1.42	0.33	4.5549	184	83.1	61.1	1.58005	142.48	75.1	3.08451	129.577	0.232394	13.2727	1.36007	8.04572	0.0232406	23.2406	0.00540098	5.40098	0.0745483	74.5483
189	46	68	1.63	25.5937	OVER WEIGHT	2	0.2	-1.4	NORMAL	OSTEOPENİ	OSTEOPENİ	2.2	1.93	0.3	2.30124	219	68.6	69.8	1.80503	154.48	94.9	1.1399	113.472	0.15544	7.33333	0.982808	8.08797	0.0276504	27.6504	0.00429799	4.29799	0.0329691	32.9691
190	55	71	1.56	29.1749	OVER WEIGHT	3	-0.9	-2.7	NORMAL	POROZ	OSTEOPOROZ	2.31	2.92	0.62	2.59722	295	94	62	1.60332	119	83	0.791096	101.027	0.212329	3.72581	1.51613	8.26899	0.0470968	47.0968	0.01	10	0.0418906	41.8906
191	50	69	1.59	27.2932	OVER WEIGHT	1	-0.7	-1.1	NORMAL	OSTEOPENİ	OSTEOPENİ	6.36	1.23	0.54	6.41	195			0			5.17073	158.537	0.439024	11.7778
192	54	78	1.6	30.4687	1st DEGREE OBESITY	1	0.6	-1.4	NORMAL	OSTEOPENİ	OSTEOPENİ	2.94	2.87	0.45	3.08962	265	91	68	1.75848	121	91	1.02439	92.3345	0.156794	6.53333	1.33824	8.32857	0.0422059	42.2059	0.00661765	6.61765	0.0454356	45.4356
193	65	85	1.55	35.3798	2nd DEGREE OBESITY	15	-1.8	-0.1	OSTEOPENİ	NORMAL	OSTEOPENİ	2.48	2.06	0.44	2.8	269	127	55	1.4223	136	100	1.20388	130.583	0.213592	5.63636	2.30909	8.75621	0.0374545	37.4545	0.008	8	0.0509091	50.9091
194	42	72	1.68	25.5102	OVER WEIGHT	11	-1.3	-1.2	OSTEOPENİ	OSTEOPENİ	OSTEOPENİ	5.96	3.8	0.49	6.12	188	135	63	1.62918	89	152	1.56842	49.4737	0.128947	12.1633	2.14286	9.23601	0.0603175	60.3175	0.00777778	7.77778	0.0971429	97.1429
195	52	73	1.6	28.5156	OVER WEIGHT	3	-1.5	-1.2	OSTEOPENİ	OSTEOPENİ	OSTEOPENİ	5.19	2.79	0.52	5.3	379	153	75	1.9395	79	115	1.86022	135.842	0.18638	9.98077	2.04	9.08222	0.0372	37.2	0.00693333	6.93333	0.0706667	70.6667
196	40	54	1.57	21.9076	NORMAL	2	-1.5	-2.3	OSTEOPENİ	OSTEOPENİ	OSTEOPENİ	4.2	2.55	0.56	4.51104	336	101.7	57.8	1.49471	163.36	94.3	1.64706	131.765	0.219608	7.5	1.75952	8.47536	0.0441176	44.1176	0.00968858	9.68858	0.0780457	78.0457
197	60	85	1.52	36.7902	2nd DEGREE OBESITY	15	-2	-1.7	OSTEOPENİ	OSTEOPENİ	OSTEOPENİ	3.43	4.01	0.51	3.6945	303			0		94	0.855362	75.5611	0.127182	6.72549
198	57	73	1.64	27.1416	OVER WEIGHT	15	0.3	-1.6	NORMAL	OSTEOPENİ	OSTEOPENİ	3.519	1.998	0.22	3.66242	222	213.8	55.9	1.44557	156.34	105.4	1.76126	111.111	0.11011	15.9955	3.82469	9.32966	0.0357424	35.7424	0.0039356	3.9356	0.0655174	65.5174
199	52	80	1.64	29.7442	OVER WEIGHT	2	-1.1	-0.1	OSTEOPENİ	NORMAL	OSTEOPENİ	2.95	2.88	0.73	4.1	384	112	71	1.83606	138	107	1.02431	133.333	0.253472	4.0411	1.57746	8.69818	0.0405634	40.5634	0.0102817	10.2817	0.0577465	57.7465
200	54	55	1.6	21.4844	NORMAL	1	-0.1	-0.8	NORMAL	NORMAL	NORMAL	3.77	2.17	0.67	3.9	237	126	56	1.44816	198	136	1.73733	109.217	0.308756	5.62687	2.25	9.05579	0.03875	38.75	0.0119643	11.9643	0.0696429	69.6429
201	57	82	1.6	32.0312	1st DEGREE OBESITY	5	-0.6	-0.7	NORMAL	NORMAL	NORMAL	2.38	1.88	0.36	2.6	206	79	73	1.88778	124	89	1.26596	109.574	0.191489	6.61111	1.08219	8.16494	0.0257534	25.7534	0.00493151	4.93151	0.0356164	35.6164
202	52	68	1.7	23.5294	NORMAL	2	-1	-1.3	NORMAL	OSTEOPENİ	OSTEOPENİ	3.5	1.4	0.3	3.9	242	135	39	1.00854	130	93	2.5	172.857	0.214286	11.6667	3.46154	8.74473	0.0358974	35.8974	0.00769231	7.69231	0.1	100
203	60	60	1.57	24.3418	NORMAL	10	-2.5	-2.5	POROZ	POROZ	OSTEOPOROZ	5.88	0.65	1.23	5.9584	97	93	49	1.26714	85	74	9.04615	149.231	1.89231	4.78049	1.89796	8.14352	0.0132653	13.2653	0.025102	25.102	0.1216	121.6
204	51	80	1.58	32.0461	1st DEGREE OBESITY	1	-0.8	-1.5	NORMAL	OSTEOPENİ	OSTEOPENİ	2.38	2.02	0.36	2.76018	252	56	83	2.14638	147	82	1.17822	124.752	0.178218	6.61111	0.674699	7.73892	0.0243373	24.3373	0.00433735	4.33735	0.0332552	33.2552
205	59	70	1.56	28.764	OVER WEIGHT	14	-1.1	-1.8	OSTEOPENİ	OSTEOPENİ	OSTEOPENİ	2.89	2.77	0.45	3.0919	248	122.6	64.4	1.66538	164.08	91.7	1.04332	89.5307	0.162455	6.42222	1.90373	8.6343	0.0430124	43.0124	0.00698758	6.98758	0.0480109	48.0109
206	50	77	1.7	26.6436	OVER WEIGHT	6	1	-0.7	NORMAL	NORMAL	NORMAL	4.2	3.18	0.6	4.54	352	98	67	1.73262	160	92	1.32075	110.692	0.188679	7	1.46269	8.41361	0.0474627	47.4627	0.00895522	8.95522	0.0677612	67.7612
207	69	63	1.47	29.1545	OVER WEIGHT	24	-3.4	-2.4	POROZ	OSTEOPENİ	OSTEOPOROZ	6.43	4.49	0.94	6.71342	579	714	49	1.26714		97	1.43207	128.953	0.209354	6.84043	14.5714	10.4524	0.0916327	91.6327	0.0191837	19.1837	0.137009	137.009
208	42	63	1.59	24.9199	NORMAL	1	-1.9	-2.2	OSTEOPENİ	OSTEOPENİ	OSTEOPENİ	4.29	1.25	0.37	4.47006	314			0		103	3.432	251.2	0.296	11.5946
209	69	98	1.57	39.7582	2nd DEGREE OBESITY	25	2.1	-1.1	NORMAL	OSTEOPENİ	OSTEOPENİ	7.1	2.76	0.62	7.22	194	175	54	1.39644	153	118	2.57246	70.2899	0.224638	11.4516	3.24074	9.24232	0.0511111	51.1111	0.0114815	11.4815	0.133704	133.704
210	60	67	1.51	29.3847	OVER WEIGHT	22	-1	-2.6	NORMAL	POROZ	OSTEOPOROZ	5.03	2.11	0.67	5.34954	373			0		96.9	2.38389	176.777	0.317536	7.50746
211	52	82	1.75	26.7755	OVER WEIGHT	3	1.4	-1.4	NORMAL	OSTEOPENİ	OSTEOPENİ	4.04	1.53	0.42	4.1412	69	93	66	1.70676	95	89	2.64052	45.098	0.27451	9.61905	1.40909	8.32809	0.0231818	23.1818	0.00636364	6.36364	0.0627455	62.7455
212	51	93	1.75	30.3673	1st DEGREE OBESITY	1	2.1	0	NORMAL	NORMAL	NORMAL	8.11	2.29	0.78	8.7	265	130	66	1.70676	92	82	3.54148	115.721	0.340611	10.3974	1.9697	8.58111	0.034697	34.697	0.0118182	11.8182	0.131818	131.818
213	55	74	1.6	28.9062	OVER WEIGHT	9	-0.6	-2	NORMAL	OSTEOPENİ	OSTEOPENİ	3.39	2.7	0.6	3.5776	343	156.7	54.2	1.40161	128.16	124.4	1.25556	127.037	0.222222	5.65	2.89114	9.18469	0.0498155	49.8155	0.0110701	11.0701	0.0660074	66.0074
214	55	50	1.6	19.5312	NORMAL	1	-0.6	-1	NORMAL	NORMAL	NORMAL	3.68	3.3	0.6	3.9	293	61	53	1.37058	143	98	1.11515	88.7879	0.181818	6.13333	1.15094	8.00269	0.0622642	62.2642	0.0113208	11.3208	0.0735849	73.5849
215	42	60	1.6	23.4375	NORMAL	1	1.6	-0.6	NORMAL	NORMAL	NORMAL	4.34	1.57	0.36	4.5	374	243	57	1.47402	114	115	2.76433	238.217	0.229299	12.0556	4.26316	9.54485	0.0275439	27.5439	0.00631579	6.31579	0.0789474	78.9474
216	58	82	1.58	32.8473	1st DEGREE OBESITY	4	0.2	-2.3	NORMAL	OSTEOPENİ	OSTEOPENİ	4.69	2.5	0.57	4.82079	314	86.7	73.5	1.90071	101.56	93.8	1.876	125.6	0.228	8.22807	1.17959	8.31047	0.0340136	34.0136	0.0077551	7.7551	0.065589	65.589
217	52	72	1.6	28.125	OVER WEIGHT	13	0	-1.3	NORMAL	OSTEOPENİ	OSTEOPENİ	2.12	1.97	0.28	2.27	200	112	53	1.37058	130	88	1.07614	101.523	0.142132	7.57143	2.11321	8.50269	0.0371698	37.1698	0.00528302	5.28302	0.0428302	42.8302
218	54	110	1.63	41.4016	MORBİD OBESTY	2	0.6	-0.7	NORMAL	NORMAL	NORMAL	4.26	3.15	0.59	4.4	319	99	61	1.57746	111	93	1.35238	101.27	0.187302	7.22034	1.62295	8.43457	0.0516393	51.6393	0.00967213	9.67213	0.0721311	72.1311
219	42	70	1.66	25.4028	OVER WEIGHT	4	-0.1	0.1	NORMAL	NORMAL	NORMAL	4.54	2.11	0.59	5.4	276	91	69	1.78434	89	92	2.15166	130.806	0.279621	7.69492	1.31884	8.3395	0.0305797	30.5797	0.00855072	8.55072	0.0782609	78.2609
220	47	78	1.58	31.245	1st DEGREE OBESITY	1	0.2	-0.9	NORMAL	NORMAL	NORMAL	5.02	2.35	0.69	5.1	155	107	87	2.24982	161	96	2.13617	65.9574	0.293617	7.27536	1.22989	8.54403	0.0270115	27.0115	0.00793103	7.93103	0.0586207	58.6207
221	52	73	1.6	28.5156	OVER WEIGHT	2	-0.3	-2.9	NORMAL	POROZ	OSTEOPOROZ	2.86	3.57	0.45	3.2335	370	130.4	58	1.49988	169.92	85	0.80112	103.641	0.12605	6.35556	2.24828	8.62011	0.0615517	61.5517	0.00775862	7.75862	0.05575	55.75
222	64	83	1.64	30.8596	1st DEGREE OBESITY	22	-0.1	-1.3	NORMAL	OSTEOPENİ	OSTEOPENİ	2	3.4	0.52	2.34	174	242	50	1.293	149	102	0.588235	51.1765	0.152941	3.84615	4.84	9.42076	0.068	68	0.0104	10.4	0.0468	46.8
223	42	70	1.64	26.0262	OVER WEIGHT	1	2.6	-0.2	NORMAL	NORMAL	NORMAL	2.94	2.2	0.33	3.4	269	100	75	1.9395	97	85	1.33636	122.273	0.15	8.90909	1.33333	8.35467	0.0293333	29.3333	0.0044	4.4	0.0453333	45.3333
224	46	70	1.63	26.3465	OVER WEIGHT	1	0.6	0.8	NORMAL	NORMAL	NORMAL	2.9	4.72	0.52	3.3	354	118	64	1.65504	174	93	0.614407	75	0.110169	5.57692	1.84375	8.61014	0.07375	73.75	0.008125	8.125	0.0515625	51.5625
225	52	60	1.55	24.974	NORMAL	1	-1.7	-1.8	OSTEOPENİ	OSTEOPENİ	OSTEOPENİ	5.236	1.805	0.226	5.33011	241	194.3	72.2	1.86709	147.94	114.2	2.90083	133.518	0.125208	23.1681	2.69114	9.31421	0.025	25	0.00313019	3.13019	0.0738243	73.8243
226	57	58	1.64	21.5645	NORMAL	1	-0.4	-1.4	NORMAL	OSTEOPENİ	OSTEOPENİ	3.9	2.03	0.59	4.087	357	86.3	90.2	2.33257	81.54	93.1	1.92118	175.862	0.29064	6.61017	0.956763	8.29836	0.0225055	22.5055	0.00654102	6.54102	0.0453104	45.3104
227	53	65	1.55	27.0552	OVER WEIGHT	4	-1.4	-2.2	OSTEOPENİ	OSTEOPENİ	OSTEOPENİ	3.06	2.07	0.31	3.2	239	165	72	1.86192	154	105	1.47826	115.459	0.149758	9.87097	2.29167	9.06676	0.02875	28.75	0.00430556	4.30556	0.0444444	44.4444
228	49	70	1.55	29.1363	OVER WEIGHT	1	1.2	-1.4	NORMAL	OSTEOPENİ	OSTEOPENİ	5.21	2.51	0.66	5.3295	3378	91	53	1.37058	171	85	2.0757	1345.82	0.262948	7.89394	1.71698	8.26036	0.0473585	47.3585	0.0124528	12.4528	0.100557	100.557
229	50	75	1.58	30.0433	1st DEGREE OBESITY	1	-0.8	-1.3	NORMAL	OSTEOPENİ	OSTEOPENİ	2.88	2.36	0.42	3.4	285			0		96	1.22034	120.763	0.177966	6.85714
230	46	75	1.6	29.2969	OVER WEIGHT	1	-1.2	-1.8	OSTEOPENİ	OSTEOPENİ	OSTEOPENİ	3.357	3.339	0.46	4.22923	212	66.8	82.2	2.12569	89.44	125.3	1.00539	63.4921	0.137766	7.29783	0.812652	8.33927	0.0406204	40.6204	0.00559611	5.59611	0.0514505	51.4505
231	59	100	1.52	43.2825	MORBİD OBESTY	17	-2.1	-2.5	OSTEOPENİ	POROZ	OSTEOPOROZ	4	2.07	0.37	4.1134	215	107.9	70.1	1.81279	123.92	88.8	1.93237	103.865	0.178744	10.8108	1.53923	8.47444	0.0295292	29.5292	0.00527817	5.27817	0.058679	58.679
232	50	61	1.72	20.6193	NORMAL	1	0.2	-1.2	NORMAL	OSTEOPENİ	OSTEOPENİ	5.23	2.25	0.63	5.36	281	216	52	1.34472	126	100	2.32444	124.889	0.28	8.30159	4.15385	9.2873	0.0432692	43.2692	0.0121154	12.1154	0.103077	103.077
233	58	68	1.62	25.9107	OVER WEIGHT	10	-1.6	-2	OSTEOPENİ	OSTEOPENİ	OSTEOPENİ	2.92	1.99	0.31	3.0051	266	99.8	95.5	2.46963	142.04	109.2	1.46734	133.668	0.155779	9.41935	1.04503	8.6032	0.0208377	20.8377	0.00324607	3.24607	0.031467	31.467
234	49	61	1.65	22.4059	NORMAL	1	2.1	-1.8	NORMAL	OSTEOPENİ	OSTEOPENİ	9.65	2.9	0.57	10.1035	374	181.7	35.9	0.928374	90.36	135.2	3.32759	128.966	0.196552	16.9298	5.06128	9.41596	0.0807799	80.7799	0.0158774	15.8774	0.281435	281.435
235	69	80	1.75	26.1224	OVER WEIGHT	8		-2.2		OSTEOPENİ	OSTEOPENİ	4.54	2.11	0.59	4.29312	276	91	69	1.78434	89	92	2.15166	130.806	0.279621	7.69492	1.31884	8.3395	0.0305797	30.5797	0.00855072	8.55072	0.0622191	62.2191
236	69	56	1.5	24.8889	NORMAL	14	-1.3	-2.2	OSTEOPENİ	OSTEOPENİ	OSTEOPENİ	2.21	1.72	0.61	3.02588	242	50	84.2	2.17741	109.7	79.7	1.28488	140.698	0.354651	3.62295	0.593824	7.59715	0.0204276	20.4276	0.00724466	7.24466	0.0359368	35.9368
237	54	75	1.67	26.8923	OVER WEIGHT	29	-1	-2.2	NORMAL	OSTEOPENİ	OSTEOPENİ	3.29	1.6	0.26	6.15981	263	54.3	65.6	1.69642	138.54	81.1	2.05625	164.375	0.1625	12.6538	0.827744	7.69706	0.0243902	24.3902	0.00396341	3.96341	0.0938996	93.8996
238	52	73	1.63	27.4756	OVER WEIGHT	8	-1.2	-1.6	OSTEOPENİ	OSTEOPENİ	OSTEOPENİ	5.13	4.31	0.26	5.45988	271	238.8	37.1	0.959406	49.14	102.9	1.19026	62.877	0.0603248	19.7308	6.43666	9.41624	0.116173	116.173	0.00700809	7.00809	0.147167	147.167
239	51	65	1.6	25.3906	OVER WEIGHT	1	0.3	-1.4	NORMAL	OSTEOPENİ	OSTEOPENİ	3.45	0.84	0.42	3.62838	266	76	66	1.70676	125	92	4.10714	316.667	0.5	8.21429	1.15152	8.15937	0.0127273	12.7273	0.00636364	6.36364	0.0549755	54.9755
240	55	71	1.52	30.7306	1st DEGREE OBESITY	8	-0.6	-1.1	NORMAL	OSTEOPENİ	OSTEOPENİ	5.51	2.99	0.72	5.95	230	270	49	1.26714	97	96	1.84281	76.9231	0.240803	7.65278	5.5102	9.46962	0.0610204	61.0204	0.0146939	14.6939	0.121429	121.429
241	52	84	1.6	32.8125	1st DEGREE OBESITY	3	0.7	-0.8	NORMAL	NORMAL	NORMAL	4.25	2.31	0.41	4.3	302	103	77	1.99122	96	109	1.83983	130.736	0.177489	10.3659	1.33766	8.63293	0.03	30	0.00532468	5.32468	0.0558442	55.8442
242	41	74	1.69	25.9095	OVER WEIGHT	1	0.5	-1.4	NORMAL	OSTEOPENİ	OSTEOPENİ	4.47	1.79	0.36	4.5493	244	66	53	1.37058	74	103	2.49721	136.313	0.201117	12.4167	1.24528	8.13124	0.0337736	33.7736	0.00679245	6.79245	0.0858358	85.8358
243	42	77	1.55	32.0499	1st DEGREE OBESITY	1	-2.4	-2.1	OSTEOPENİ	OSTEOPENİ	OSTEOPENİ	2.96	1.8	0.3	3.04117	196	131.3	88.6	2.2912	167.14	98.2	1.64444	108.889	0.166667	9.86667	1.48194	8.77134	0.020316	20.316	0.003386	3.386	0.0343247	34.3247
244	47	55	1.58	22.0317	NORMAL	10	-2.4	-3.6	OSTEOPENİ	POROZ	OSTEOPOROZ	3.25	2.87	0.49	3.55688	271	301	66	1.70676	145	112	1.1324	94.4251	0.170732	6.63265	4.56061	9.73246	0.0434848	43.4848	0.00742424	7.42424	0.0538921	53.8921
245	55	80	1.68	28.3447	OVER WEIGHT	5	-1.6	-1.3	OSTEOPENİ	OSTEOPENİ	OSTEOPENİ	4.34	3.52	0.56	4.84	269	88	46	1.18956	82	88	1.23295	76.4205	0.159091	7.75	1.91304	8.26153	0.0765217	76.5217	0.0121739	12.1739	0.105217	105.217
246	51	90	1.63	33.8741	1st DEGREE OBESITY	12	1.6	-1.5	NORMAL	OSTEOPENİ	OSTEOPENİ	4.54	2.92	0.21	4.67819	481	211.6	51.9	1.34213	162.7	155.4	1.55479	164.726	0.0719178	21.619	4.07707	9.70755	0.056262	56.262	0.00404624	4.04624	0.0901385	90.1385
247	48	61	1.56	25.0657	OVER WEIGHT	3	-1	-1.7	NORMAL	OSTEOPENİ	OSTEOPENİ	7.38	1.72	0.46	7.42666	269	178	55	1.4223	160	92	4.2907	156.395	0.267442	16.0435	3.23636	9.01042	0.0312727	31.2727	0.00836364	8.36364	0.13503	135.03
248	51	67	1.63	25.2174	OVER WEIGHT	4	-1.5	-1.2	OSTEOPENİ	OSTEOPENİ	OSTEOPENİ	4.31	3.03	0.69	4.54	218	86	68	1.75848	121	102	1.42244	71.9472	0.227723	6.24638	1.26471	8.38617	0.0445588	44.5588	0.0101471	10.1471	0.0667647	66.7647
249	65	70	1.64	26.0262	OVER WEIGHT	12	-2.2	-2.9	OSTEOPENİ	POROZ	OSTEOPOROZ	4.13	4.12	0.52	4.33734	273	111	100	2.586	97	112	1.00243	66.2621	0.126214	7.94231	1.11	8.73488	0.0412	41.2	0.0052	5.2	0.0433734	43.3734
250	50	96	1.64	35.693	2nd DEGREE OBESITY	3	-0.5	-0.7	NORMAL	NORMAL	NORMAL	4.01	2.3	0.72	4.2	360	57	66	1.70676	66	89	1.74348	156.522	0.313043	5.56944	0.863636	7.83854	0.0348485	34.8485	0.0109091	10.9091	0.0636364	63.6364
251	52	60	1.57	24.3418	NORMAL	2	0.7	-2	NORMAL	OSTEOPENİ	OSTEOPENİ	5.05	2.49	0.72	5.239	312	70.4	53.5	1.38351	106.82	98.4	2.02811	125.301	0.289157	7.01389	1.31589	8.15009	0.0465421	46.5421	0.0134579	13.4579	0.0979252	97.9252
252	56	74	1.71	25.3069	OVER WEIGHT	20	-0.7	-2.3	NORMAL	OSTEOPENİ	OSTEOPENİ	5.69	1.32	0.45	5.983	319	378	69	1.78434	147.3	131.8	4.31061	241.667	0.340909	12.6444	5.47826	10.123	0.0191304	19.1304	0.00652174	6.52174	0.0867101	86.7101
253	52	103	1.65	37.8329	2nd DEGREE OBESITY	1	-1.3	-2.3	OSTEOPENİ	OSTEOPENİ	OSTEOPENİ	3.01	2.18	0.52	3.08695	249	73.9	59.4	1.53608	119.82	90.7	1.38073	114.22	0.238532	5.78846	1.24411	8.11712	0.0367003	36.7003	0.00875421	8.75421	0.0519689	51.9689
254	50	64	1.6	25	OVER WEIGHT	2	-1.2	-1.2	OSTEOPENİ	OSTEOPENİ	OSTEOPENİ	5.36	1.89	0.41	5.4	171	119	87	2.24982	57	87	2.83598	90.4762	0.216931	13.0732	1.36782	8.55188	0.0217241	21.7241	0.00471264	4.71264	0.062069	62.069
255	63	62	1.6	24.2187	NORMAL	9	-1.6	-1.9	OSTEOPENİ	OSTEOPENİ	OSTEOPENİ	3.81	2.56	0.42	4.18728	368	114.3	45.4	1.17404	130.04	101.3	1.48828	143.75	0.164062	9.07143	2.51762	8.66377	0.0563877	56.3877	0.0092511	9.2511	0.0922308	92.2308
256	58	81	1.71	27.7008	OVER WEIGHT	16	1.8	-1.8	NORMAL	OSTEOPENİ	OSTEOPENİ	5.08	1.64	0.56	1.67628	244	69	73	1.88778		101	3.09756	148.78	0.341463	9.07143	0.945205	8.15608	0.0224658	22.4658	0.00767123	7.67123	0.0229627	22.9627
257	50	65	1.61	25.0762	OVER WEIGHT	6	-0.4	-1.5	NORMAL	OSTEOPENİ	OSTEOPENİ	5.37	3.38	0.5	5.49082	291			0		101	1.58876	86.0947	0.147929	10.74
258	68	72	1.59	28.4799	OVER WEIGHT	24	-0.4	-1.7	NORMAL	OSTEOPENİ	OSTEOPENİ	9.29	3.99	0.73	9.43056	388			0			2.32832	97.2431	0.182957	12.726
259	46	61	1.58	24.4352	NORMAL	3	1.6	-0.6	NORMAL	NORMAL	NORMAL	4.2	1.68	0.54	4.31	244	215	63	1.62918	79	175	2.5	145.238	0.321429	7.77778	3.4127	9.84228	0.0266667	26.6667	0.00857143	8.57143	0.0684127	68.4127
260	65	82	1.56	33.6949	1st DEGREE OBESITY	15	-0.3	-1.9	NORMAL	OSTEOPENİ	OSTEOPENİ	4.17	2.44	0.82	4.56489	357	252	58	1.49988	100	104	1.70902	146.311	0.336066	5.08537	4.34483	9.48067	0.042069	42.069	0.0141379	14.1379	0.078705	78.705
261	50	79	1.65	29.0174	OVER WEIGHT	3	-0.1	-0.9	NORMAL	NORMAL	NORMAL	2.35	2.52	0.36	2.4	217	130	46	1.18956	209	111	0.93254	86.1111	0.142857	6.52778	2.82609	8.88392	0.0547826	54.7826	0.00782609	7.82609	0.0521739	52.1739
262	51	61	1.52	26.4024	OVER WEIGHT	3	-0.6	-1.4	NORMAL	OSTEOPENİ	OSTEOPENİ	2.27	2.36	0.38	2.44968	334	103	77	1.99122	156	103	0.961864	141.525	0.161017	5.97368	1.33766	8.57631	0.0306494	30.6494	0.00493506	4.93506	0.031814	31.814
263	67	80	1.57	32.4557	1st DEGREE OBESITY	16	-1.3	-2.8	OSTEOPENİ	POROZ	OSTEOPOROZ	4.57	3.79	0.63	4.86272	223	88	54	1.39644	67	92	1.2058	58.8391	0.166227	7.25397	1.62963	8.30598	0.0701852	70.1852	0.0116667	11.6667	0.0900504	90.0504
264	63	75	1.55	31.2175	1st DEGREE OBESITY	13	-1.6	-1.6	OSTEOPENİ	OSTEOPENİ	OSTEOPENİ	4.01	2.57	0.48	4.2108	348	52.9	81.7	2.11276	148.22	96.8	1.56031	135.409	0.18677	8.35417	0.647491	7.8479	0.0314565	31.4565	0.00587515	5.87515	0.0515398	51.5398
265	60	65	1.51	28.5075	OVER WEIGHT	11	0.6	-0.6	NORMAL	NORMAL	NORMAL	3.19	2.02	0.64	3.3	332	80	60	1.5516	134	104	1.57921	164.356	0.316832	4.98438	1.33333	8.33327	0.0336667	33.6667	0.0106667	10.6667	0.055	55
266	61	86	1.61	33.1777	1st DEGREE OBESITY	15	-2.3	-3	OSTEOPENİ	POROZ	OSTEOPOROZ	2.73	2.76	0.4	3.05532	226	78.1	72.5	1.87485	147.88	83.4	0.98913	81.8841	0.144928	6.825	1.07724	8.08849	0.038069	38.069	0.00551724	5.51724	0.0421423	42.1423
267	56	77	1.57	31.2386	1st DEGREE OBESITY	2	-0.1	-1.2	NORMAL	OSTEOPENİ	OSTEOPENİ	4.72	1.92	0.68	4.91	335			0		101	2.45833	174.479	0.354167	6.94118
268	54	62	1.62	23.6244	NORMAL	2	0.2	-1.1	NORMAL	OSTEOPENİ	OSTEOPENİ	4.15	1.79	0.57	4.28	142	118	76	1.96536	85	226	2.31844	79.3296	0.318436	7.2807	1.55263	9.49807	0.0235526	23.5526	0.0075	7.5	0.0563158	56.3158
269	48	51	1.56	20.9566	NORMAL	3	-1.4	-2.4	OSTEOPENİ	OSTEOPENİ	OSTEOPENİ	4.24	2.32	0.55	0.634522	265	269	67	1.73262	86	230	1.82759	114.224	0.237069	7.70909	4.01493	10.3396	0.0346269	34.6269	0.00820896	8.20896	0.00947048	9.47048
270	55	71	1.6	27.7344	OVER WEIGHT	9	-1.2	-2.2	OSTEOPENİ	OSTEOPENİ	OSTEOPENİ	5.34	2.28	0.93	5.4897	208	358.9	49.9	1.29041	18.92	105	2.34211	91.2281	0.407895	5.74194	7.19238	9.84386	0.0456914	45.6914	0.0186373	18.6373	0.110014	110.014
271	56	70	1.45	33.2937	1st DEGREE OBESITY	2	-0.7	-1.3	NORMAL	OSTEOPENİ	OSTEOPENİ	3.35	2.36	0.64	3.46	214	80	67	1.73262	106	93	1.41949	90.678	0.271186	5.23438	1.19403	8.22148	0.0352239	35.2239	0.00955224	9.55224	0.0516418	51.6418
272	53	88	1.62	33.5315	1st DEGREE OBESITY	7	1.5	-1.3	NORMAL	OSTEOPENİ	OSTEOPENİ	1.46	2.51	0.24	1.74	214	96	50	1.293	148	90	0.581673	85.259	0.0956175	6.08333	1.92	8.37101	0.0502	50.2	0.0048	4.8	0.0348	34.8
273	54	65	1.73	21.7181	NORMAL	3	-0.2	-1.4	NORMAL	OSTEOPENİ	OSTEOPENİ	4.1	3.02	0.42	4.54631	286	113	72	1.86192	126	99	1.35762	94.702	0.139073	9.7619	1.56944	8.62936	0.0419444	41.9444	0.00583333	5.83333	0.0631432	63.1432
274	49	74	1.65	27.1809	OVER WEIGHT	1	1.5	-1.7	NORMAL	OSTEOPENİ	OSTEOPENİ	4.72	3.21	0.68	5.3436	291	104	60	1.5516	142	104	1.4704	90.6542	0.211838	6.94118	1.73333	8.59563	0.0535	53.5	0.0113333	11.3333	0.08906	89.06
275	52	80	1.58	32.0461	1st DEGREE OBESITY	1	2	0.4	NORMAL	NORMAL	NORMAL	5.28	3.43	0.69	5.9	374	332	57	1.47402	75	152	1.53936	109.038	0.201166	7.65217	5.82456	10.1359	0.0601754	60.1754	0.0121053	12.1053	0.103509	103.509
276	65	66	1.52	28.5665	OVER WEIGHT	9	-1.7	-3.2	OSTEOPENİ	POROZ	OSTEOPOROZ	4.73	3.11	0.43	4.9842	336	169	98	2.53428	106	91	1.5209	108.039	0.138264	11	1.72449	8.94761	0.0317347	31.7347	0.00438776	4.38776	0.0508592	50.8592
277	71	88	1.58	35.2508	2nd DEGREE OBESITY	20	0.2	-1.8	NORMAL	OSTEOPENİ	OSTEOPENİ	4.04	2.43	0.51	4.10432	7.04	215.9	56.9	1.47143	227.22	93.7	1.66255	2.89712	0.209877	7.92157	3.79438	9.22177	0.0427065	42.7065	0.00896309	8.96309	0.0721322	72.1322
278	59	95	1.65	34.8944	1st DEGREE OBESITY	20	-0.8	-1.2	NORMAL	OSTEOPENİ	OSTEOPENİ	7.04	2.16	0.45	7.13	267	251	69	1.78434	83	119	3.25926	123.611	0.208333	15.6444	3.63768	9.61143	0.0313043	31.3043	0.00652174	6.52174	0.103333	103.333
279	52	86	1.74	28.4053	OVER WEIGHT	6	-0.2	-1.9	NORMAL	OSTEOPENİ	OSTEOPENİ	3.06	2.61	0.15	3.2913	300	75.3	77.5	2.00415	123.44	110.3	1.17241	114.943	0.0574713	20.4	0.971613	8.33154	0.0336774	33.6774	0.00193548	1.93548	0.0424684	42.4684
280	58	62	1.55	25.8065	OVER WEIGHT	10	-1.9	-3.1	OSTEOPENİ	POROZ	OSTEOPOROZ	3.17	2.28	0.24	3.504	168	115	63.1	1.63177	87.6	102	1.39035	73.6842	0.105263	13.2083	1.8225	8.67676	0.0361331	36.1331	0.00380349	3.80349	0.0555309	55.5309
281	54	71	1.61	27.3909	OVER WEIGHT	15	-0.6	-2.7	NORMAL	POROZ	OSTEOPOROZ	2.67	1.68	0.49	2.8137	245	309	53.3	1.37834	134.6	115.8	1.58929	145.833	0.291667	5.44898	5.79737	9.79206	0.0315197	31.5197	0.00919325	9.19325	0.0527899	52.7899
282	63	65	1.59	25.711	OVER WEIGHT	17	0.3	-2.3	NORMAL	OSTEOPENİ	OSTEOPENİ	3.9	4.05	0.82	4.54986	284	168.6	63.7	1.64728	161.98	108.1	0.962963	70.1235	0.202469	4.7561	2.64678	9.11744	0.0635793	63.5793	0.0128728	12.8728	0.0714264	71.4264
283	59	60	1.6	23.4375	NORMAL	25	-1.7	-2.3	OSTEOPENİ	OSTEOPENİ	OSTEOPENİ	3.77	2.84	0.47	3.9676	250	125	74	1.91364	134	90	1.32746	88.0282	0.165493	8.02128	1.68919	8.63498	0.0383784	38.3784	0.00635135	6.35135	0.0536162	53.6162
284	50	60	1.6	23.4375	NORMAL	1	0.9	-0.7	NORMAL	NORMAL	NORMAL	5.2	2.14	0.45	5.54	221	86	63	1.62918	113	115	2.42991	103.271	0.21028	11.5556	1.36508	8.50613	0.0339683	33.9683	0.00714286	7.14286	0.0879365	87.9365
285	73	65	1.6	25.3906	OVER WEIGHT	14	-0.2	-2.2	NORMAL	OSTEOPENİ	OSTEOPENİ	5.57	2.16	0.48	5.7	273	329	40	1.0344	140	111	2.5787	126.389	0.222222	11.6042	8.225	9.81244	0.054	54	0.012	12	0.1425	142.5
286	61	62	1.58	24.8358	NORMAL	15	-2.6	-1.6	POROZ	OSTEOPENİ	OSTEOPOROZ	3.97	2.34	0.49	6.3504	310	185.3	37.2	0.961992	169.74	93.9	1.69658	132.479	0.209402	8.10204	4.98118	9.07106	0.0629032	62.9032	0.013172	13.172	0.17071	170.71
287	42	55	1.65	20.202	NORMAL	5	1.6	-0.8	NORMAL	NORMAL	NORMAL	4.26	4.82	0.45	4.4	229	276	56	1.44816	130	113	0.883817	47.5104	0.093361	9.46667	4.92857	9.65464	0.0860714	86.0714	0.00803571	8.03571	0.0785714	78.5714
288	55	55	1.5	24.4444	NORMAL	10	-0.8	-1.2	NORMAL	OSTEOPENİ	OSTEOPENİ	7.93	2.91	0.79	8.05	280	121	45	1.1637	103	102	2.72509	96.2199	0.271478	10.038	2.68889	8.72762	0.0646667	64.6667	0.0175556	17.5556	0.178889	178.889
289	57	70	1.62	26.6728	OVER WEIGHT	15	6	-0.3	NORMAL	NORMAL	NORMAL	3.15	2.16	0.34	3.7	250	101	79	2.04294	176	90	1.45833	115.741	0.157407	9.26471	1.27848	8.42178	0.0273418	27.3418	0.0043038	4.3038	0.0468354	46.8354
290	47	58	1.65	21.3039	NORMAL	5	1.1	-0.6	NORMAL	NORMAL	NORMAL	3.76	3.33	0.57	3.96	246	391	37	0.95682	143	89	1.12913	73.8739	0.171171	6.59649	10.5676	9.7642	0.09	90	0.0154054	15.4054	0.107027	107.027
291	48	80	1.6	31.25	1st DEGREE OBESITY	5	1.1	1	NORMAL	NORMAL	NORMAL	7.57	2.68	0.48	7.8	295	159	32	0.82752	112	100	2.82463	110.075	0.179104	15.7708	4.96875	8.98093	0.08375	83.75	0.015	15	0.24375	243.75
292	70	76	1.61	29.3199	OVER WEIGHT	25	-1.2	-2.1	OSTEOPENİ	OSTEOPENİ	OSTEOPENİ	2.87	2.86	0.47	3.04964	253	261.7	34.5	0.89217	130.96	155.7	1.0035	88.4615	0.164336	6.10638	7.58551	9.92198	0.0828986	82.8986	0.0136232	13.6232	0.0883954	88.3954
293	57	76	1.72	25.6896	OVER WEIGHT	10	0.2	-1.2	NORMAL	OSTEOPENİ	OSTEOPENİ	1.95	2.97	0.41	2.09	221			0		95	0.656566	74.4108	0.138047	4.7561
294	53	71	1.62	27.0538	OVER WEIGHT	10	-1.4	-2.5	OSTEOPENİ	POROZ	OSTEOPOROZ	3.6	1.39	0.32	3.70044	321	167.5	58.8	1.52057	121.6	95.6	2.58993	230.935	0.230216	11.25	2.84864	8.98801	0.0236395	23.6395	0.00544218	5.44218	0.0629327	62.9327
295	70	66	1.51	28.9461	OVER WEIGHT	35	-1.8	-2.9	OSTEOPENİ	POROZ	OSTEOPOROZ	3.64	3.41	0.48	3.78624	260	208	68	1.75848	161	91	1.06745	76.2463	0.140762	7.58333	3.05882	9.15525	0.0501471	50.1471	0.00705882	7.05882	0.05568	55.68
296	47	78	1.76	25.1808	OVER WEIGHT	5	1.8	-0.9	NORMAL	NORMAL	NORMAL	3.91	1.88	0.81	4.1	264	90	91	2.35326	178	102	2.07979	140.426	0.430851	4.82716	0.989011	8.43164	0.0206593	20.6593	0.0089011	8.9011	0.0450549	45.0549
297	54	72	1.65	26.4463	OVER WEIGHT	4	-0.9	-2.2	NORMAL	OSTEOPENİ	OSTEOPENİ	3.62	2.45	0.56	3.8916	226	131	45	1.1637	125	199	1.47755	92.2449	0.228571	6.46429	2.91111	9.47535	0.0544444	54.4444	0.0124444	12.4444	0.08648	86.48
298	41	85	1.62	32.3884	1st DEGREE OBESITY	6	1.8	0.2	NORMAL	NORMAL	NORMAL	3.24	2.8	0.41	3.7	267	184	45	1.1637	163	128	1.15714	95.3571	0.146429	7.90244	4.08889	9.37382	0.0622222	62.2222	0.00911111	9.11111	0.0822222	82.2222
299	60	65	1.51	28.5075	OVER WEIGHT	15	-1.5	-2.7	OSTEOPENİ	POROZ	OSTEOPOROZ	2.85	2.72	0.45	2.99862	246	131	67	1.73262	102	132	1.04779	90.4412	0.165441	6.33333	1.95522	9.06485	0.040597	40.597	0.00671642	6.71642	0.0447555	44.7555
300	49	61	1.62	23.2434	NORMAL	5	-0.9	-1.8	NORMAL	OSTEOPENİ	OSTEOPENİ	11.43	3.04	1.01	11.8073	279	196	64	1.65504	111	223	3.75987	91.7763	0.332237	11.3168	3.0625	9.99214	0.0475	47.5	0.0157813	15.7812	0.184489	184.489
301	52	71	1.58	28.441	OVER WEIGHT	2	-0.7	-1.8	NORMAL	OSTEOPENİ	OSTEOPENİ	3.73	3.4	0.92	4.62198	258	105.1	79.1	2.04553	103.68	113.6	1.09706	75.8824	0.270588	4.05435	1.3287	8.69445	0.0429836	42.9836	0.0116308	11.6308	0.0584321	58.4321
302	45	62	1.59	24.5243	NORMAL	5	-1.7	-2.6	OSTEOPENİ	POROZ	OSTEOPOROZ	6.63	2.75	0.71	6.79575	356	236	83	2.14638	154	99	2.41091	129.455	0.258182	9.33803	2.84337	9.3658	0.0331325	33.1325	0.00855422	8.55422	0.0818765	81.8765
303	41	74	1.66	26.8544	OVER WEIGHT	5	-0.8	-1.1	NORMAL	OSTEOPENİ	OSTEOPENİ	5.91	1.84	0.67	6.18	329	133	50	1.293	85	92	3.21196	178.804	0.36413	8.8209	2.66	8.71899	0.0368	36.8	0.0134	13.4	0.1236	123.6
304	52	86	1.64	31.975	1st DEGREE OBESITY	15	1.2	0.5	NORMAL	NORMAL	NORMAL	3.26	2.83	0.67	3.7	281	111	66	1.70676	146	89	1.15194	99.2933	0.236749	4.86567	1.68182	8.50502	0.0428788	42.8788	0.0101515	10.1515	0.0560606	56.0606
305	72	74	1.57	30.0215	1st DEGREE OBESITY	20	-1.6	-1.6	OSTEOPENİ	OSTEOPENİ	OSTEOPENİ	5.27	2.71	0.72	5.42505	325	122.9	53.5	1.38351	129.12	114.1	1.94465	119.926	0.265683	7.31944	2.2972	8.8553	0.0506542	50.6542	0.0134579	13.4579	0.101403	101.403
306	46	58	1.67	20.7967	NORMAL	2	-1.5	-2.6	OSTEOPENİ	POROZ	OSTEOPOROZ	4.03	1.85	0.47	4.16016	181			0		127	2.17838	97.8378	0.254054	8.57447
307	57	77	1.61	29.7056	OVER WEIGHT	15	-2.3	-2	OSTEOPENİ	OSTEOPENİ	OSTEOPENİ	4.27	2.72	0.34	4.3282	239	167.3	83.9	2.16965	99.64	85.3	1.56985	87.8676	0.125	12.5588	1.99404	8.87282	0.0324195	32.4195	0.00405244	4.05244	0.0515876	51.5876
308	54	65	1.65	23.8751	NORMAL	5	1.6	-1.5	NORMAL	OSTEOPENİ	OSTEOPENİ	2.41	1.92	0.41	2.43549	245			0			1.25521	127.604	0.213542	5.87805
309	53	65	1.65	23.8751	NORMAL	5	1.4	-1.1	NORMAL	OSTEOPENİ	OSTEOPENİ	2.6	1.44	0.5	2.75	300			0			1.80556	208.333	0.347222	5.2
310	51	75	1.61	28.9341	OVER WEIGHT	1	-0.2	0.4	NORMAL	NORMAL	NORMAL	3.27	2.39	0.52	3.8	415	126	59	1.52574	151	118	1.3682	173.64	0.217573	6.28846	2.13559	8.91382	0.0405085	40.5085	0.00881356	8.81356	0.0644068	64.4068
311	71	62	1.65	22.7732	NORMAL	25	-2.1	-2.7	OSTEOPENİ	POROZ	OSTEOPOROZ	4.54	2.45	0.44	4.63848	252	95	58	1.49988	192	96	1.85306	102.857	0.179592	10.3182	1.63793	8.42508	0.0422414	42.2414	0.00758621	7.58621	0.0799738	79.9738
312	71	80	1.58	32.0461	1st DEGREE OBESITY	26	0	-1	NORMAL	NORMAL	NORMAL	6.23	2.65	0.8	6.47	292	375	55	1.4223	88	100	2.35094	110.189	0.301887	7.7875	6.81818	9.83895	0.0481818	48.1818	0.0145455	14.5455	0.117636	117.636
313	49	64	1.66	23.2254	NORMAL	10	-0.9	-1.3	NORMAL	OSTEOPENİ	OSTEOPENİ	3.32	3.21	0.43	3.64	350	194	34	0.87924	166	112	1.03427	109.034	0.133956	7.72093	5.70588	9.29321	0.0944118	94.4118	0.0126471	12.6471	0.107059	107.059
314	52	72	1.66	26.1286	OVER WEIGHT	2	-0.2	-1.6	NORMAL	OSTEOPENİ	OSTEOPENİ	3.36	3.77	0.59	3.69954	231	89	49	1.26714	158	95	0.891247	61.2732	0.156499	5.69492	1.81633	8.34937	0.0769388	76.9388	0.0120408	12.0408	0.0755008	75.5008
315	52	66	1.6	25.7812	OVER WEIGHT	5	-0.7	-1.3	NORMAL	OSTEOPENİ	OSTEOPENİ	4.79	1.93	0.34	4.9	250			0		118	2.48187	129.534	0.176166	14.0882
316	53	71	1.55	29.5525	OVER WEIGHT	4	0.6	-0.9	NORMAL	NORMAL	NORMAL	4.36	2.47	0.5	4.5	268	164	67	1.73262	156	73	1.76518	108.502	0.202429	8.72	2.44776	8.69718	0.0368657	36.8657	0.00746269	7.46269	0.0671642	67.1642
317	54	72	1.62	27.4348	OVER WEIGHT	10	-2.3	-1.9	OSTEOPENİ	OSTEOPENİ	OSTEOPENİ	3.85	2.27	0.64	4.15716	258	138.5	68.5	1.77141	122.7	91	1.69604	113.656	0.281938	6.01562	2.0219	8.74858	0.0331387	33.1387	0.00934307	9.34307	0.0606885	60.6885
318	68	68	1.76	21.9525	NORMAL	30	-0.1	-2.1	NORMAL	OSTEOPENİ	OSTEOPENİ	6.17	1.93	0.72	6.66596	271			0			3.19689	140.415	0.373057	8.56944
319	50	65	1.58	26.0375	OVER WEIGHT	2	0.1	-1.4	NORMAL	OSTEOPENİ	OSTEOPENİ	4.18	3.13	0.67	4.31984	266	275.6	46.6	1.20508	165.38	107.2	1.33546	84.984	0.214058	6.23881	5.91416	9.6005	0.0671674	67.1674	0.0143777	14.3777	0.0927004	92.7004
320	76	80	1.66	29.0318	OVER WEIGHT	19	0.5	-2.2	NORMAL	OSTEOPENİ	OSTEOPENİ	4.41	1.3	0.5	4.56012	212			0			3.39231	163.077	0.384615	8.82
321	64	69	1.63	25.9701	OVER WEIGHT	15	-1.1	-2.3	OSTEOPENİ	OSTEOPENİ	OSTEOPENİ	4.26	1.98	0.54	4.45383	302	133.2	51.8	1.33955	120.5	112.5	2.15152	152.525	0.272727	7.88889	2.57143	8.92166	0.0382239	38.2239	0.0104247	10.4247	0.0859813	85.9813
322	61	67	1.54	28.251	OVER WEIGHT	15	-0.8	-1.7	NORMAL	OSTEOPENİ	OSTEOPENİ	3.68	3.6	0.68	3.77696	297	81	84	2.17224	155	95	1.02222	82.5	0.188889	5.41176	0.964286	8.25518	0.0428571	42.8571	0.00809524	8.09524	0.0449638	44.9638
323	54	71	1.57	28.8044	OVER WEIGHT	10	-1.7	-2.7	OSTEOPENİ	POROZ	OSTEOPOROZ	2.17	2.1	0.3	2.28872	232	122	87.4	2.26016	191.4	96	1.03333	110.476	0.142857	7.23333	1.39588	8.67522	0.0240275	24.0275	0.00343249	3.43249	0.0261867	26.1867
324	60	64	1.6	25	OVER WEIGHT	14	-2.2	-1.4	OSTEOPENİ	OSTEOPENİ	OSTEOPENİ	2.5	1.97	0.44	2.70336	512	102.2	57.9	1.49729	97.66	107.8	1.26904	259.898	0.22335	5.68182	1.76511	8.61406	0.0340242	34.0242	0.00759931	7.59931	0.0466902	46.6902
325	52	61	1.56	25.0657	OVER WEIGHT	14	1.8	0.1	NORMAL	NORMAL	NORMAL	2.51	1.56	0.48	2.7	241	92	50	1.293	78	80	1.60897	154.487	0.307692	5.22917	1.84	8.21067	0.0312	31.2	0.0096	9.6	0.054	54
326	64	69	1.63	25.9701	OVER WEIGHT	13	-0.1	-1.5	NORMAL	OSTEOPENİ	OSTEOPENİ	3.02	2.89	0.49	3.25348	237	56.5	74	1.91364	150.7	11.9	1.04498	82.0069	0.16955	6.16327	0.763514	5.81763	0.0390541	39.0541	0.00662162	6.62162	0.0439659	43.9659
327	55	68	1.61	26.2336	OVER WEIGHT	17	1.6	-1.5	NORMAL	OSTEOPENİ	OSTEOPENİ	4.36	1.54	0.34	4.40228	290	187	58	1.49988	148	106	2.83117	188.312	0.220779	12.8235	3.22414	9.2014	0.0265517	26.5517	0.00586207	5.86207	0.0759014	75.9014
328	55	64	1.6	25	OVER WEIGHT	10	-1.5	-2	OSTEOPENİ	OSTEOPENİ	OSTEOPENİ	5	3.15	0.65	5.19622	303	229	53	1.37058	193	89	1.5873	96.1905	0.206349	7.69231	4.32075	9.22921	0.059434	59.434	0.0122642	12.2642	0.0980419	98.0419
329	65	72	1.61	27.7767	OVER WEIGHT	20	-2.6	-3	POROZ	POROZ	OSTEOPOROZ	3.69	0.85	0.51	3.75074	270	125	56.1	1.45075	193.9	123	4.34118	317.647	0.6	7.23529	2.22816	8.94735	0.0151515	15.1515	0.00909091	9.09091	0.0668581	66.8581
330	48	54	1.59	21.3599	NORMAL	3	0.4	-1.9	NORMAL	OSTEOPENİ	OSTEOPENİ	3.37	2.47	0.58	3.56818	312	98	65	1.6809	100	67	1.36437	126.316	0.234818	5.81034	1.50769	8.09651	0.038	38	0.00892308	8.92308	0.0548951	54.8951
331	49	66	1.71	22.571	NORMAL	5	0.5	-1.2	NORMAL	OSTEOPENİ	OSTEOPENİ	2.95	1.89	0.51	3.12	278	182	65	1.6809	152	90	1.56085	147.09	0.269841	5.78431	2.8	9.01067	0.0290769	29.0769	0.00784615	7.84615	0.048	48
332	42	88	1.76	28.4091	OVER WEIGHT	4	0.1	0.4	NORMAL	NORMAL	NORMAL	2.97	1.06	0.38	3.5	173	247	36	0.93096	146	137	2.80189	163.208	0.358491	7.81579	6.86111	9.73622	0.0294444	29.4444	0.0105556	10.5556	0.0972222	97.2222
333	66	62	1.51	27.1918	OVER WEIGHT	22	-2.4	-2.5	OSTEOPENİ	POROZ	OSTEOPOROZ	3.43	2.03	0.32	3.5938	191	107.3	53.2	1.37575	97.3	100.3	1.68966	94.0887	0.157635	10.7188	2.01692	8.59065	0.0381579	38.1579	0.00601504	6.01504	0.0675526	67.5526
334	62	92	1.59	36.391	2nd DEGREE OBESITY	8	-1.6	-2	OSTEOPENİ	OSTEOPENİ	OSTEOPENİ	4.16	2.41	0.81	2.48418	231	129	64	1.65504	100	129	1.72614	95.8506	0.3361	5.1358	2.01562	9.02648	0.0376563	37.6562	0.0126563	12.6562	0.0388153	38.8153
335	55	57	1.61	21.9899	NORMAL	5	-1.1	-2.5	OSTEOPENİ	POROZ	OSTEOPOROZ	4.07	3.01	0.25	4.55548	177	62	75	1.9395	77.6	91	1.35216	58.804	0.0830565	16.28	0.826667	7.94485	0.0401333	40.1333	0.00333333	3.33333	0.0607397	60.7397
336	58	83	1.68	29.4076	OVER WEIGHT	18	-0.7	-1.7	NORMAL	OSTEOPENİ	OSTEOPENİ	2.92	1.82	0.31	3.20333	215	95.2	74.2	1.91881	126.66	82.4	1.6044	118.132	0.17033	9.41935	1.28302	8.27442	0.0245283	24.5283	0.0041779	4.1779	0.0431716	43.1716
337	52	69	1.58	27.6398	OVER WEIGHT	4	-0.4	-0.6	NORMAL	NORMAL	NORMAL	5.08	2.36	0.68	5.3	233	155	43	1.11198	155	105	2.15254	98.7288	0.288136	7.47059	3.60465	9.00424	0.0548837	54.8837	0.015814	15.814	0.123256	123.256
338	65	69	1.58	27.6398	OVER WEIGHT	16	-0.8	-0.7	NORMAL	NORMAL	NORMAL	4.44	2.58	0.53	4.9	387	150	52	1.34472	173	116	1.72093	150	0.205426	8.37736	2.88462	9.07108	0.0496154	49.6154	0.0101923	10.1923	0.0942308	94.2308
339	51	68	1.63	25.5937	OVER WEIGHT	6	0.6	-1.5	NORMAL	OSTEOPENİ	OSTEOPENİ	2.62	1.92	0.57	2.83024	208	110.6	76.8	1.98605	131.98	98.3	1.36458	108.333	0.296875	4.59649	1.4401	8.6008	0.025	25	0.00742187	7.42188	0.0368521	36.8521
340	47	65	1.62	24.7676	NORMAL	15	0.8	-1.7	NORMAL	OSTEOPENİ	OSTEOPENİ	5.79	2.22	0.45	6.11088	348	168	51.6	1.33438	143	103.3	2.60811	156.757	0.202703	12.8667	3.25581	9.06845	0.0430233	43.0233	0.00872093	8.72093	0.118428	118.428
341	59	71	1.57	28.8044	OVER WEIGHT	15	-2.7	-2.8	POROZ	POROZ	OSTEOPOROZ	6.88	3.6	0.62	7.10391	198	164	62	1.60332	124	101	1.91111	55	0.172222	11.0968	2.64516	9.02184	0.0580645	58.0645	0.01	10	0.114579	114.579
342	72	68	1.54	28.6726	OVER WEIGHT	25	-2.6	-2.4	POROZ	OSTEOPENİ	OSTEOPOROZ	4.71	2.25	0.46	4.8868	220	151	56	1.44816	116	111	2.09333	97.7778	0.204444	10.2391	2.69643	9.03366	0.0401786	40.1786	0.00821429	8.21429	0.0872643	87.2643
343	45	88	1.64	32.7186	1st DEGREE OBESITY	10	1.6	0.3	NORMAL	NORMAL	NORMAL	3.91	2.46	0.66	4.4	265	102	62	1.60332	107	139	1.58943	107.724	0.268293	5.92424	1.64516	8.8663	0.0396774	39.6774	0.0106452	10.6452	0.0709677	70.9677
344	42	69	1.58	27.6398	OVER WEIGHT	3	-1	-2.4	NORMAL	OSTEOPENİ	OSTEOPENİ	5.21	2.01	0.55	5.68425	268	113.6	63	1.62918	158.88	116.3	2.59204	133.333	0.273632	9.47273	1.80317	8.79571	0.0319048	31.9048	0.00873016	8.73016	0.0902262	90.2262
345	48	73	1.58	29.2421	OVER WEIGHT	6	3.9	0	NORMAL	NORMAL	NORMAL	3.79	2.32	0.3	4.79	292	228	41	1.06026	156	96	1.63362	125.862	0.12931	12.6333	5.56098	9.30055	0.0565854	56.5854	0.00731707	7.31707	0.116829	116.829
346	71	78	1.62	29.7211	OVER WEIGHT	25	-0.8	-2.2	NORMAL	OSTEOPENİ	OSTEOPENİ	6.94	3.83	0.7	12.1087	306	125.9	76.5	1.97829	155.32	100.1	1.81201	79.8956	0.182768	9.91429	1.64575	8.74851	0.0500654	50.0654	0.00915033	9.15033	0.158284	158.284
347	45	76	1.65	27.9155	OVER WEIGHT	5	-1.3	-2.4	OSTEOPENİ	OSTEOPENİ	OSTEOPENİ	3.23	3.38	0.59	3.591	298	57.7	76.6	1.98088	136.86	93.4	0.955621	88.1657	0.174556	5.47458	0.753264	7.899	0.0441253	44.1253	0.00770235	7.70235	0.0468799	46.8799
348	53	66	1.64	24.539	NORMAL	10	0.2	-1.8	NORMAL	OSTEOPENİ	OSTEOPENİ	2.29	2.08	0.5	2.42985	260	133	48	1.24128	208	82	1.10096	125	0.240385	4.58	2.77083	8.60392	0.0433333	43.3333	0.0104167	10.4167	0.0506219	50.6219
349	50	62	1.67	22.231	NORMAL	2	2.6	-1	NORMAL	NORMAL	NORMAL	3.1	2.6	0.4	3.3	188	92	57	1.47402	110	94	1.19231	72.3077	0.153846	7.75	1.61404	8.37194	0.045614	45.614	0.00701754	7.01754	0.0578947	57.8947
350	58	65	1.62	24.7676	NORMAL	5	2.1	-0.8	NORMAL	NORMAL	NORMAL	2.92	3.09	0.61	3.4	260	93	72	1.86192	97	87	0.944984	84.1424	0.197411	4.78689	1.29167	8.30536	0.0429167	42.9167	0.00847222	8.47222	0.0472222	47.2222
351	53	85	1.6	33.2031	1st DEGREE OBESITY	6	1.9	-1.9	NORMAL	OSTEOPENİ	OSTEOPENİ	5.68	2.5	0.63	6.1659	322	123.3	50.4	1.30334	86.64	120.1	2.272	128.8	0.252	9.01587	2.44643	8.9098	0.0496032	49.6032	0.0125	12.5	0.122339	122.339
352	47	65	1.6	25.3906	OVER WEIGHT	2	0.8	-0.7	NORMAL	NORMAL	NORMAL	7.73	3.63	0.65	8	347	133	66	1.70676	120	194	2.12948	95.5923	0.179063	11.8923	2.01515	9.46506	0.055	55	0.00984848	9.84848	0.121212	121.212
353	52	60	1.6	23.4375	NORMAL	15	-3.7	-1.6	POROZ	OSTEOPENİ	OSTEOPOROZ	7.13	2.32	0.69	7.33815	304	59	62	1.60332	104	89	3.07328	131.034	0.297414	10.3333	0.951613	7.87303	0.0374194	37.4194	0.011129	11.129	0.118357	118.357
354	50	70	1.65	25.7117	OVER WEIGHT	1	-2.7	-2.3	POROZ	OSTEOPENİ	OSTEOPOROZ	3.95	2.93	0.56	4.22284	190	157	76.7	1.98346	128.4	102.3	1.34812	64.8464	0.191126	7.05357	2.04694	8.99101	0.0382008	38.2008	0.00730117	7.30117	0.0550566	55.0566
355	50	75	1.55	31.2175	1st DEGREE OBESITY	4	-1	-1.9	NORMAL	OSTEOPENİ	OSTEOPENİ	2.37	3.21	0.28	2.55492	284	181.1	58.4	1.51022	172.38	106.7	0.738318	88.4735	0.0872274	8.46429	3.10103	9.17592	0.0549658	54.9658	0.00479452	4.79452	0.0437486	43.7486
356	54	65	1.65	23.8751	NORMAL	5	-2.6	-2.8	POROZ	POROZ	OSTEOPOROZ	6.15	0.8	0.2	6.7278	125	87.2	70.7	1.8283	86.86	297	7.6875	156.25	0.25	30.75	1.23338	9.46879	0.0113154	11.3154	0.00282885	2.82885	0.0951599	95.1599
357	55	70	1.64	26.0262	OVER WEIGHT	5	-0.3	-0.3	NORMAL	NORMAL	NORMAL	2.84	1.81	0.31	3.8	181	200	59	1.52574	238	105	1.56906	100	0.171271	9.16129	3.38983	9.25913	0.030678	30.678	0.00525424	5.25424	0.0644068	64.4068
358	46	60	1.58	24.0346	NORMAL	5	-1	-1.5	NORMAL	OSTEOPENİ	OSTEOPENİ	2.41	1.73	0.33	2.59005	249	191	68	1.75848	135	100	1.39306	143.931	0.190751	7.30303	2.80882	9.1643	0.0254412	25.4412	0.00485294	4.85294	0.038089	38.089
359	56	75	1.63	28.2284	OVER WEIGHT	10	-1.3	-2.1	OSTEOPENİ	OSTEOPENİ	OSTEOPENİ	4.14	3.98	0.69	7.03308	251	183.4	59.1	1.52833	131.82	132	1.0402	63.0653	0.173367	6	3.10321	9.40132	0.0673435	67.3435	0.0116751	11.6751	0.119003	119.003
360	63	60	1.6	23.4375	NORMAL	15	-0.3	-0.8	NORMAL	NORMAL	NORMAL	3.03	1.87	0.46	4.1	292	67	50	1.293	143	83	1.62032	156.15	0.245989	6.58696	1.34	7.93039	0.0374	37.4	0.0092	9.2	0.082	82
361	53	70	1.6	27.3437	OVER WEIGHT	1	-0.3	-0.7	NORMAL	NORMAL	NORMAL	5.65	3.33	0.62	5.9	331	131	63	1.62918	135	103	1.6967	99.3994	0.186186	9.1129	2.07937	8.81678	0.0528571	52.8571	0.00984127	9.84127	0.0936508	93.6508
362	47	80	1.65	29.3848	OVER WEIGHT	5	-1.4	-2	OSTEOPENİ	OSTEOPENİ	OSTEOPENİ	5.69	1.88	1.26	5.8305	197	251.9	35.9	0.928374	160.62	113.2	3.0266	104.787	0.670213	4.51587	7.01671	9.56504	0.0523677	52.3677	0.0350975	35.0975	0.162409	162.409
363	44	50	1.65	18.3655	WEAK	2	-0.4	-2.5	NORMAL	POROZ	OSTEOPOROZ	3.1	2.02	0.42	3.45154	291	121.6	88.6	2.2912	191.98	93.7	1.53465	144.059	0.207921	7.38095	1.37246	8.64769	0.0227991	22.7991	0.00474041	4.74041	0.0389564	38.9564
364	45	60	1.7	20.7612	NORMAL	1	-0.5	-2.6	NORMAL	POROZ	OSTEOPOROZ	3.92	4.05	0.45	4.2525	264	108	76	1.96536	118	88	0.967901	65.1852	0.111111	8.71111	1.42105	8.46632	0.0532895	53.2895	0.00592105	5.92105	0.0559539	55.9539
365	53	75	1.7	25.9516	OVER WEIGHT	2	-0.8	-2.3	NORMAL	OSTEOPENİ	OSTEOPENİ	3.1	2.19	0.35	3.21984	309	137.3	48.3	1.24904	181.94	95.2	1.41553	141.096	0.159817	8.85714	2.84265	8.785	0.0453416	45.3416	0.00724638	7.24638	0.0666634	66.6634
366	38	70	1.65	25.7117	OVER WEIGHT	1	0.8	-0.6	NORMAL	NORMAL	NORMAL	2.85	1.75	0.45	3.04	241	80	86	2.22396	123	105	1.62857	137.714	0.257143	6.33333	0.930233	8.34284	0.0203488	20.3488	0.00523256	5.23256	0.0353488	35.3488
367	49	68	1.65	24.977	NORMAL	2	-1.4	-1.3	OSTEOPENİ	OSTEOPENİ	OSTEOPENİ	4.12	2.54	0.51	4.64	248	68	61	1.57746	124	91	1.62205	97.6378	0.200787	8.07843	1.11475	8.03722	0.0416393	41.6393	0.00836066	8.36066	0.0760656	76.0656
368	46	62	1.63	23.3355	NORMAL	3	0.9	-0.4	NORMAL	NORMAL	NORMAL	3.11	2.52	0.5	3.31	295	193	85	2.1981	183	86	1.23413	117.063	0.198413	6.22	2.27059	9.02389	0.0296471	29.6471	0.00588235	5.88235	0.0389412	38.9412
369	49	70	1.5	31.1111	1st DEGREE OBESITY	15	1	0	NORMAL	NORMAL	NORMAL	2.58	1.88	0.31	3.3	253	112	56	1.44816	163	101	1.37234	134.574	0.164894	8.32258	2	8.64047	0.0335714	33.5714	0.00553571	5.53571	0.0589286	58.9286
370	51	70	1.55	29.1363	OVER WEIGHT	5	0.2	-1.2	NORMAL	OSTEOPENİ	OSTEOPENİ	3.68	3.97	0.49	3.96	339	386	43	1.11198	190	122	0.926952	85.3904	0.123426	7.5102	8.97674	10.0667	0.0923256	92.3256	0.0113953	11.3953	0.092093	92.093
371	53	65	1.58	26.0375	OVER WEIGHT	5	0.9	-1.2	NORMAL	OSTEOPENİ	OSTEOPENİ	2.38	2.62	0.55	2.69	283	100	67	1.73262	173	131	0.908397	108.015	0.209924	4.32727	1.49254	8.78722	0.0391045	39.1045	0.00820896	8.20896	0.0401493	40.1493
372	48	70	1.7	24.2215	NORMAL	2	0.7	-0.8	NORMAL	NORMAL	NORMAL	3.17	3.92	0.39	3.47	256	104	44	1.13784	100	95	0.808673	65.3061	0.0994898	8.12821	2.36364	8.50512	0.0890909	89.0909	0.00886364	8.86364	0.0788636	78.8636
373	49	65	1.6	25.3906	OVER WEIGHT	5	0	-1	NORMAL	NORMAL	NORMAL	2.74	1.43	0.28	2.83	241	78	72	1.86192	140	91	1.91608	168.531	0.195804	9.78571	1.08333	8.17442	0.0198611	19.8611	0.00388889	3.88889	0.0393056	39.3056
374	41	60	1.73	20.0474	NORMAL	5	0.9	-2	NORMAL	OSTEOPENİ	OSTEOPENİ	2.21	1.83	0.34	2.34069	202	83.1	99.3	2.5679	126.58	93.3	1.20765	110.383	0.185792	6.5	0.836858	8.26272	0.018429	18.429	0.00342397	3.42397	0.0235719	23.5719
375	57	60	1.7	20.7612	NORMAL	15	0.4	-1.4	NORMAL	OSTEOPENİ	OSTEOPENİ	4.28	1.89	0.52	4.58544	396	345	41.4	1.0706	147.2	92.2	2.26455	209.524	0.275132	8.23077	8.33333	9.67436	0.0456522	45.6522	0.0125604	12.5604	0.110759	110.759
376	68	60	1.54	25.2994	OVER WEIGHT	27	-0.7	-0.9	NORMAL	NORMAL	NORMAL	2.97	2.94	0.51	3.2	227	250	45	1.1637	181	101	1.0102	77.2109	0.173469	5.82353	5.55556	9.44343	0.0653333	65.3333	0.0113333	11.3333	0.0711111	71.1111
377	78	65	1.55	27.0552	OVER WEIGHT	35	0	-1.9	NORMAL	OSTEOPENİ	OSTEOPENİ	8.3	3.06	0.88	8.38992	392	202.7	35.4	0.915444	68.26	253.6	2.71242	128.105	0.287582	9.43182	5.72599	10.1543	0.0864407	86.4407	0.0248588	24.8588	0.237003	237.003
378	50	66	1.55	27.4714	OVER WEIGHT	5	-1.6	-2.1	OSTEOPENİ	OSTEOPENİ	OSTEOPENİ	4.59	1.61	0.38	6.24848	266	474.2	70.4	1.82054		112	2.85093	165.217	0.236025	12.0789	6.7358	10.187	0.0228693	22.8693	0.00539773	5.39773	0.0887568	88.7568
379	53	70	1.6	27.3437	OVER WEIGHT	2	0.9	-1.4	NORMAL	OSTEOPENİ	OSTEOPENİ	3.43	2.32	0.65	3.65424	288	266	39	1.00854	75	82	1.47845	124.138	0.280172	5.27692	6.82051	9.29707	0.0594872	59.4872	0.0166667	16.6667	0.0936985	93.6985
380	48	60	1.7	20.7612	NORMAL	2	-2	-1.1	OSTEOPENİ	OSTEOPENİ	OSTEOPENİ	5.08	2.5	0.59	5.42	283	67	50	1.293	120	96	2.032	113.2	0.236	8.61017	1.34	8.07589	0.05	50	0.0118	11.8	0.1084	108.4
381	45	70	1.6	27.3437	OVER WEIGHT	10	-0.3	-2	NORMAL	OSTEOPENİ	OSTEOPENİ	4.89	3.73	0.68	5.4	184	156	40	1.0344	165	96	1.31099	49.3298	0.182306	7.19118	3.9	8.92106	0.09325	93.25	0.017	17	0.135	135
382	71	75	1.56	30.8185	1st DEGREE OBESITY	25	-0.7	-1.5	NORMAL	OSTEOPENİ	OSTEOPENİ	1.87	2.11	0.43	2.17728	151	224.8	42	1.08612	114.64	92	0.886256	71.564	0.203791	4.34884	5.35238	9.24385	0.0502381	50.2381	0.0102381	10.2381	0.05184	51.84
383	44	63	1.67	22.5896	NORMAL	3	1	-0.4	NORMAL	NORMAL	NORMAL	4.28	3.53	0.55	4.38	451	92	73	1.88778	168	88	1.21246	127.762	0.155807	7.78182	1.26027	8.30598	0.0483562	48.3562	0.00753425	7.53425	0.06	60
384	54	65	1.52	28.1337	OVER WEIGHT	8	-2.8	-2.6	POROZ	POROZ	OSTEOPOROZ	4.59	1.96	0.51	4.81869	242	109.8	90.9	2.35067	153.7	104.3	2.34184	123.469	0.260204	9	1.20792	8.65278	0.0215622	21.5622	0.00561056	5.61056	0.0530109	53.0109
385	49	70	1.6	27.3437	OVER WEIGHT	15	-0.8	-2.3	NORMAL	OSTEOPENİ	OSTEOPENİ	2.9	2.07	0.64	3.02544	176	172	58	1.49988	87	77.4	1.40097	85.0242	0.309179	4.53125	2.96552	8.80333	0.0356897	35.6897	0.0110345	11.0345	0.0521628	52.1628
386	46	65	1.57	26.3702	OVER WEIGHT	10	-1	-1.7	NORMAL	OSTEOPENİ	OSTEOPENİ	4.67	1.94	0.63	4.86576	265	107.4	47.3	1.22318	128.22	92.6	2.40722	136.598	0.324742	7.4127	2.27061	8.5117	0.0410148	41.0148	0.0133192	13.3192	0.10287	102.87
387	54	70	1.6	27.3437	OVER WEIGHT	2	-1.8	-1.5	OSTEOPENİ	OSTEOPENİ	OSTEOPENİ	3.87	0.98	0.52	4.02408	280	101.4	91.2	2.35843	151.32	82.6	3.94898	285.714	0.530612	7.44231	1.11184	8.33994	0.0107456	10.7456	0.00570175	5.70175	0.0441237	44.1237
